# Supplementary material for: Remating responses are consistent with male postcopulatory manipulation but not reinforcement in D. pseudoobscura
Source: Ecol Evol. 2016 Dec 20;7(2):507–15. doi: 10.1002/ece3.2628 (PMC5243186; doi:10.1002/ece3.2628)
Supplement: Supplementary file 1 [file ECE3-7-507-s001.xlsx]

## Sheet: Remating_data
female_species	iso_line	first_mating_date	first_male_species	first_male_population	species_cross	allopatry_sympatry	cross	co_occurring	first_copulation_time_added	first_copulation_start	first_copulation_end	first_copulation_latency	first_copulation_duration	copulation_bin	progeny_after_first	second_mating_date	second_male_species	second_male_population	second_copulation_time_added	second_copulation_start	second_copulation_end	second_copulation_latency	second_copulation_duration	mated_2nd	NOTES	remove_second
Dpse	S4	2015-10-20	Dpse	S4	conspecific	sympatric	CS	Y	02:30:00	02:32:00	02:37:00	2	5	1	1	2015-10-27	Dpse	S4	01:12:00	02:10:00	02:12:00	58	2	1
Dpse	S4	2015-10-20	Dpse	Z11	conspecific	sympatric	CS	N	02:31:00	02:33:00	02:35:00	2	2	1	1	2015-10-27	Dpse	S4	01:13:00			NA	NA	0
Dpse	S4	2015-10-20	Dpse	MSH1	conspecific	sympatric	CS	N	02:32:00			NA	NA	2	1	2015-10-27	Dpse	S4	01:14:00			NA	NA	0
Dpse	S4	2015-10-20	Dper	CR1	heterospecific	sympatric	HS	Y	02:33:00			NA	NA	3	0	2015-10-27	Dpse	S4				NA	NA	NA	Female escaped	yes
Dpse	S4	2015-10-20	Dper	MSH10	heterospecific	sympatric	HS	N	02:33:00	02:39:00	02:43:00	6	4	1	1	2015-10-27	Dpse	S4	01:17:00			NA	NA	0
Dpse	Z11	2015-10-20	Dpse	S4	conspecific	allopatric	CA	N	02:36:00			NA	NA	2	1	2015-10-27	Dpse	Z11	01:19:00			NA	NA	0
Dpse	Z11	2015-10-20	Dpse	Z11	conspecific	allopatric	CA	Y	02:36:00	02:40:00	02:43:00	4	3	1	1	2015-10-27	Dpse	Z11	01:20:00			NA	NA	0
Dpse	Z11	2015-10-20	Dpse	MSH1	conspecific	allopatric	CA	N	02:37:00			NA	NA	2	1	2015-10-27	Dpse	Z11				NA	NA	0	Male died	yes
Dpse	Z11	2015-10-20	Dper	CR1	heterospecific	allopatric	HA	N	02:38:00			NA	NA	2	1	2015-10-27	Dpse	Z11	01:22:00			NA	NA	0
Dpse	Z11	2015-10-20	Dper	MSH10	heterospecific	allopatric	HA	N	02:39:00			NA	NA	3	0	2015-10-27	Dpse	Z11	01:23:00	01:24:00	01:26:00	1	2	NA
Dpse	MSH1	2015-10-20	Dpse	S4	conspecific	sympatric	CS	N	02:46:00			NA	NA	2	1	2015-10-27	Dpse	MSH1	01:27:00			NA	NA	0
Dpse	MSH1	2015-10-20	Dpse	Z11	conspecific	sympatric	CS	N	02:47:00	02:47:00	02:51:00	0	4	1	1	2015-10-27	Dpse	MSH1	01:27:00			NA	NA	0
Dpse	MSH1	2015-10-20	Dpse	MSH1	conspecific	sympatric	CS	Y	02:47:00	02:48:00	02:54:00	1	6	1	1	2015-10-27	Dpse	MSH1	01:29:00			NA	NA	0
Dpse	MSH1	2015-10-20	Dper	CR1	heterospecific	sympatric	HS	N	02:48:00			NA	NA	3	0	2015-10-27	Dpse	MSH1	01:30:00			NA	NA	NA
Dpse	MSH1	2015-10-20	Dper	MSH10	heterospecific	sympatric	HS	Y	02:49:00			NA	NA	2	1	2015-10-27	Dpse	MSH1	01:31:00	02:32:00	02:35:00	61	3	1
Dpse	S4	2015-10-27	Dpse	S4	conspecific	sympatric	CS	Y	03:34:00	03:34:00	03:36:00	0	2	1	1	2015-11-05	Dpse	S4	03:32:00	03:49:00	03:51:00	17	2	1	Forced mating?
Dpse	S4	2015-10-27	Dpse	Z11	conspecific	sympatric	CS	N	03:35:00	03:35:00	03:37:00	0	2	1	1	2015-11-05	Dpse	S4				NA	NA	0	dead male	yes
Dpse	S4	2015-10-27	Dpse	MSH1	conspecific	sympatric	CS	N	03:36:00	03:36:00	03:38:00	0	2	1	1	2015-11-05	Dpse	S4	03:34:00	03:38:00	03:45:00	4	7	1
Dpse	S4	2015-10-27	Dper	CR1	heterospecific	sympatric	HS	Y	03:37:00			NA	NA	3	0	2015-11-05	Dpse	S4	03:35:00			NA	NA	NA
Dpse	S4	2015-10-27	Dper	MSH10	heterospecific	sympatric	HS	N	03:37:00			NA	NA	2	1	2015-11-05	Dpse	S4	03:36:00			NA	NA	0
Dpse	Z11	2015-10-27	Dpse	S4	conspecific	allopatric	CA	N	03:40:00	03:42:00	03:44:00	2	2	1	1	2015-11-05	Dpse	Z11	03:37:00			NA	NA	0
Dpse	Z11	2015-10-27	Dpse	Z11	conspecific	allopatric	CA	Y	03:40:00	03:53:00	03:55:00	13	2	1	1	2015-11-05	Dpse	Z11				NA	NA	0	dead male	yes
Dpse	Z11	2015-10-27	Dpse	MSH1	conspecific	allopatric	CA	N	03:41:00	03:41:00	03:44:00	0	3	1	1	2015-11-05	Dpse	Z11	03:38:00			NA	NA	0
Dpse	Z11	2015-10-27	Dper	CR1	heterospecific	allopatric	HA	N	03:41:00			NA	NA	3	0	2015-11-05	Dpse	Z11	03:40:00	03:40:00	03:44:00	0	4	NA
Dpse	Z11	2015-10-27	Dper	MSH10	heterospecific	allopatric	HA	N	03:43:00			NA	NA	3	0	2015-11-05	Dpse	Z11	03:41:00			NA	NA	NA
Dpse	MSH1	2015-10-27	Dpse	S4	conspecific	sympatric	CS	N	03:44:00	03:44:00	03:48:00	0	4	1	1	2015-11-05	Dpse	MSH1	03:44:00			NA	NA	0
Dpse	MSH1	2015-10-27	Dpse	Z11	conspecific	sympatric	CS	N	03:46:00	03:48:00	03:50:00	2	2	1	1	2015-11-05	Dpse	MSH1	03:45:00	03:47:00	03:52:00	2	5	1
Dpse	MSH1	2015-10-27	Dpse	MSH1	conspecific	sympatric	CS	Y	03:46:00	03:48:00	03:50:00	2	2	1	1	2015-11-05	Dpse	MSH1	03:46:00	03:49:00	03:54:00	3	5	1
Dpse	MSH1	2015-10-27	Dper	CR1	heterospecific	sympatric	HS	N	03:47:00	03:53:00	03:55:00	6	2	1	1	2015-11-05	Dpse	MSH1	03:46:00			NA	NA	0
Dpse	MSH1	2015-10-27	Dper	MSH10	heterospecific	sympatric	HS	Y	03:47:00			NA	NA	3	0	2015-11-05	Dpse	MSH1				NA	NA	NA	dead male	yes
Dpse	S6	2015-11-03	Dpse	S6	conspecific	sympatric	CS	Y	01:54:00	01:54:00	01:57:00	0	3	1	1	2015-11-12	Dpse	S6	03:08:00	04:01:00	04:03:00	53	2	1
Dpse	S6	2015-11-03	Dpse	Z34	conspecific	sympatric	CS	N	01:54:00	01:57:00	02:01:00	3	4	1	1	2015-11-12	Dpse	S6	03:09:00			NA	NA	0
Dpse	S6	2015-11-03	Dpse	MSH3	conspecific	sympatric	CS	N	01:55:00	01:57:00	02:01:00	2	4	1	1	2015-11-12	Dpse	S6	03:09:00			NA	NA	0
Dpse	S6	2015-11-03	Dper	MSH11	heterospecific	sympatric	HS	N	01:55:00			NA	NA	3	0	2015-11-12	Dpse	S6	03:10:00	03:12:00	03:15:00	2	3	NA
Dpse	S6	2015-11-03	Dper	FH2	heterospecific	sympatric	HS	Y				NA	NA	3	0	2015-11-12	Dpse	S6				NA	NA	NA
Dpse	Z34	2015-11-03	Dpse	S6	conspecific	allopatric	CA	N	01:58:00	01:59:00	02:02:00	1	3	1	1	2015-11-12	Dpse	Z34	03:13:00	04:29:00	04:31:00	76	2	1
Dpse	Z34	2015-11-03	Dpse	Z34	conspecific	allopatric	CA	Y	01:59:00	01:59:00	02:02:00	0	3	1	1	2015-11-12	Dpse	Z34	03:14:00	04:06:00	04:07:00	52	1	1
Dpse	Z34	2015-11-03	Dpse	MSH3	conspecific	allopatric	CA	N	01:59:00			NA	NA	2	1	2015-11-12	Dpse	Z34	03:15:00			NA	NA	0
Dpse	Z34	2015-11-03	Dper	MSH11	heterospecific	allopatric	HA	N	01:59:00			NA	NA	3	0	2015-11-12	Dpse	Z34	03:16:00	03:16:00	03:20:00	0	4	NA
Dpse	Z34	2015-11-03	Dper	FH2	heterospecific	allopatric	HA	N	02:00:00			NA	NA	3	0	2015-11-12	Dpse	Z34	03:17:00	03:20:00	03:23:00	3	3	NA
Dpse	MSH3	2015-11-03	Dpse	S6	conspecific	sympatric	CS	N	02:02:00	02:02:00	02:06:00	0	4	1	1	2015-11-12	Dpse	MSH3	03:21:00			NA	NA	0
Dpse	MSH3	2015-11-03	Dpse	Z34	conspecific	sympatric	CS	N	02:02:00	02:03:00	02:06:00	1	3	1	1	2015-11-12	Dpse	MSH3	03:22:00	04:07:00	04:10:00	45	3	1
Dpse	MSH3	2015-11-03	Dpse	MSH3	conspecific	sympatric	CS	Y	02:03:00	02:03:00	02:07:00	0	4	1	1	2015-11-12	Dpse	MSH3	03:22:00			NA	NA	0
Dpse	MSH3	2015-11-03	Dper	MSH11	heterospecific	sympatric	HS	Y	02:04:00	02:09:00	02:11:00	5	2	1	1	2015-11-12	Dpse	MSH3	03:23:00	04:36:00	04:39:00	73	3	1
Dpse	MSH3	2015-11-03	Dper	FH2	heterospecific	sympatric	HS	N	02:05:00			NA	NA	2	1	2015-11-12	Dpse	MSH3	03:23:00	04:13:00	04:15:00	50	2	1
Dpse	S6	2015-11-10	Dpse	S6	conspecific	sympatric	CS	Y	01:56:00	01:56:00	01:59:00	0	3	1	1	2015-11-19	Dpse	S6	03:32:00			NA	NA	0
Dpse	S6	2015-11-10	Dpse	Z34	conspecific	sympatric	CS	N	01:57:00	01:57:00	02:01:00	0	4	1	1	2015-11-19	Dpse	S6	03:32:00			NA	NA	0
Dpse	S6	2015-11-10	Dpse	MSH3	conspecific	sympatric	CS	N	01:57:00	01:59:00	02:02:00	2	3	1	1	2015-11-19	Dpse	S6	03:33:00			NA	NA	0
Dpse	S6	2015-11-10	Dper	MSH11	heterospecific	sympatric	HS	N	01:58:00			NA	NA	3	0	2015-11-19	Dpse	S6	03:34:00	03:35:00	03:37:00	1	2	NA
Dpse	S6	2015-11-10	Dper	FH2	heterospecific	sympatric	HS	Y	01:59:00			NA	NA	2	1	2015-11-19	Dpse	S6	03:34:00	03:52:00	03:55:00	18	3	1
Dpse	Z34	2015-11-10	Dpse	S6	conspecific	allopatric	CA	N	02:00:00	02:00:00	02:03:00	0	3	1	1	2015-11-19	Dpse	Z34	03:40:00			NA	NA	0	dead male	yes
Dpse	Z34	2015-11-10	Dpse	Z34	conspecific	allopatric	CA	Y	02:00:00	02:00:00	02:05:00	0	5	1	1	2015-11-19	Dpse	Z34	03:41:00			NA	NA	0
Dpse	Z34	2015-11-10	Dpse	MSH3	conspecific	allopatric	CA	N	02:01:00	02:01:00	02:05:00	0	4	1	1	2015-11-19	Dpse	Z34	03:42:00	03:45:00	03:50:00	3	5	1
Dpse	Z34	2015-11-10	Dper	MSH11	heterospecific	allopatric	HA	N	02:02:00			NA	NA	2	1	2015-11-19	Dpse	Z34	03:42:00	04:59:00	05:01:00	77	2	1
Dpse	Z34	2015-11-10	Dper	FH2	heterospecific	allopatric	HA	N	02:02:00	02:07:00	02:11:00	5	4	1	1	2015-11-19	Dpse	Z34	03:43:00			NA	NA	0
Dpse	MSH3	2015-11-10	Dpse	S6	conspecific	sympatric	CS	N	02:14:00	02:14:00	02:17:00	0	3	1	1	2015-11-19	Dpse	MSH3	03:46:00			NA	NA	0
Dpse	MSH3	2015-11-10	Dpse	Z34	conspecific	sympatric	CS	N	02:14:00	02:15:00	02:18:00	1	3	1	1	2015-11-19	Dpse	MSH3	03:46:00			NA	NA	0
Dpse	MSH3	2015-11-10	Dpse	MSH3	conspecific	sympatric	CS	Y	02:15:00	02:15:00	02:19:00	0	4	1	1	2015-11-19	Dpse	MSH3	03:47:00			NA	NA	0
Dpse	MSH3	2015-11-10	Dper	MSH11	heterospecific	sympatric	HS	Y	02:16:00			NA	NA	3	0	2015-11-19	Dpse	MSH3	03:51:00			NA	NA	NA	dead male	yes
Dpse	MSH3	2015-11-10	Dper	FH2	heterospecific	sympatric	HS	N	02:15:00			NA	NA	3	0	2015-11-19	Dpse	MSH3	03:48:00	03:48:00	03:52:00	0	4	NA
Dpse	S4	2015-12-08	Dpse	S4	conspecific	sympatric	CS	Y	12:42:00	12:43:00	12:46:00	1	3	1	1	2015-12-17	Dpse	S4	11:11:00			NA	NA	0
Dpse	S4	2015-12-08	Dpse	Z11	conspecific	sympatric	CS	N	12:43:00	12:44:00	12:46:00	1	2	1	1	2015-12-17	Dpse	S4	11:12:00			NA	NA	0
Dpse	S4	2015-12-08	Dpse	MSH1	conspecific	sympatric	CS	N	12:44:00	12:45:00	12:50:00	1	5	1	1	2015-12-17	Dpse	S4	11:13:00			NA	NA	0
Dpse	S4	2015-12-08	Dper	CR1	heterospecific	sympatric	HS	Y	12:44:00	12:51:00	12:54:00	7	3	1	1	2015-12-17	Dpse	S4	11:14:00	11:22:00	11:25:00	8	3	1
Dpse	S4	2015-12-08	Dper	MSH10	heterospecific	sympatric	HS	N	12:45:00	12:50:00	12:55:00	5	5	1	1	2015-12-17	Dpse	S4	11:15:00			NA	NA	0
Dpse	Z11	2015-12-08	Dpse	S4	conspecific	allopatric	CA	N	12:46:00	12:46:00	12:51:00	0	5	1	1	2015-12-17	Dpse	Z11	11:16:00			NA	NA	0
Dpse	Z11	2015-12-08	Dpse	Z11	conspecific	allopatric	CA	Y	12:47:00	12:48:00	12:51:00	1	3	1	1	2015-12-17	Dpse	Z11				NA	NA	0	dead male	yes
Dpse	Z11	2015-12-08	Dpse	MSH1	conspecific	allopatric	CA	N	12:48:00	12:49:00	12:52:00	1	3	1	1	2015-12-17	Dpse	Z11	11:17:00	11:19:00	11:23:00	2	4	1
Dpse	Z11	2015-12-08	Dper	CR1	heterospecific	allopatric	HA	N	12:48:00			NA	NA	2	1	2015-12-17	Dpse	Z11	11:18:00			NA	NA	0
Dpse	Z11	2015-12-08	Dper	MSH10	heterospecific	allopatric	HA	N	12:49:00			NA	NA	3	0	2015-12-17	Dpse	Z11	11:19:00			NA	NA	NA
Dpse	MSH1	2015-12-08	Dpse	S4	conspecific	sympatric	CS	N	12:51:00	12:52:00	12:56:00	1	4	1	1	2015-12-17	Dpse	MSH1	11:24:00			NA	NA	0
Dpse	MSH1	2015-12-08	Dpse	Z11	conspecific	sympatric	CS	N	12:53:00			NA	NA	2	1	2015-12-17	Dpse	MSH1	11:28:00			NA	NA	0
Dpse	MSH1	2015-12-08	Dpse	MSH1	conspecific	sympatric	CS	Y	12:54:00	13:05:00	13:09:00	11	4	1	1	2015-12-17	Dpse	MSH1	11:29:00			NA	NA	0
Dpse	MSH1	2015-12-08	Dper	CR1	heterospecific	sympatric	HS	N	12:55:00			NA	NA	3	0	2015-12-17	Dpse	MSH1	11:32:00			NA	NA	NA
Dpse	MSH1	2015-12-08	Dper	MSH10	heterospecific	sympatric	HS	Y	12:55:00			NA	NA	2	1	2015-12-17	Dpse	MSH1	11:33:00			NA	NA	0
Dpse	S6	2015-12-15	Dpse	S6	conspecific	sympatric	CS	Y	10:13:00	10:34:00	10:36:00	21	2	1	1	2015-12-24	Dpse	S6	10:20:00	10:24:00	10:27:00	4	3	1
Dpse	S6	2015-12-15	Dpse	Z34	conspecific	sympatric	CS	N	10:13:00	10:17:00	10:21:00	4	4	1	1	2015-12-24	Dpse	S6	10:22:00	10:29:00	10:34:00	7	5	1
Dpse	S6	2015-12-15	Dper	MSH11	heterospecific	sympatric	HS	N	10:15:00			NA	NA	3	0	2015-12-24	Dpse	S6	10:24:00	10:24:00	10:28:00	0	4	NA
Dpse	S6	2015-12-15	Dper	FH2	heterospecific	sympatric	HS	Y	10:15:00			NA	NA	3	0	2015-12-24	Dpse	S6	10:25:00	10:26:00	10:30:00	1	4	NA
Dpse	Z34	2015-12-15	Dpse	S6	conspecific	allopatric	CA	N	10:17:00	10:18:00	10:20:00	1	2	1	1	2015-12-24	Dpse	Z34	10:27:00	12:10:00	12:17:00	103	7	1
Dpse	Z34	2015-12-15	Dpse	Z34	conspecific	allopatric	CA	Y	10:17:00	10:18:00	10:23:00	1	5	1	1	2015-12-24	Dpse	Z34	10:28:00	11:26:00	11:34:00	58	8	1
Dpse	Z34	2015-12-15	Dpse	MSH3	conspecific	allopatric	CA	N	10:18:00	10:19:00	10:21:00	1	2	1	1	2015-12-24	Dpse	Z34	10:29:00			NA	NA	0
Dpse	Z34	2015-12-15	Dper	MSH11	heterospecific	allopatric	HA	N	10:18:00			NA	NA	3	0	2015-12-24	Dpse	Z34	10:29:00	10:30:00	10:34:00	1	4	NA
Dpse	Z34	2015-12-15	Dper	FH2	heterospecific	allopatric	HA	N	10:19:00			NA	NA	2	1	2015-12-24	Dpse	Z34	10:30:00			NA	NA	0
Dpse	MSH3	2015-12-15	Dpse	S6	conspecific	sympatric	CS	N	10:21:00	10:22:00	10:25:00	1	3	1	1	2015-12-24	Dpse	MSH3				NA	NA	0	Dead female	yes
Dpse	MSH3	2015-12-15	Dpse	Z34	conspecific	sympatric	CS	N	10:22:00	10:23:00	10:28:00	1	5	1	1	2015-12-24	Dpse	MSH3	10:36:00			NA	NA	0
Dpse	MSH3	2015-12-15	Dpse	MSH3	conspecific	sympatric	CS	Y	10:23:00	10:25:00	10:28:00	2	3	1	1	2015-12-24	Dpse	MSH3	10:36:00			NA	NA	0
Dpse	MSH3	2015-12-15	Dper	MSH11	heterospecific	sympatric	HS	Y	10:24:00			NA	NA	3	0	2015-12-24	Dpse	MSH3	10:38:00	11:10:00	11:13:00	32	3	NA
Dpse	MSH3	2015-12-15	Dper	FH2	heterospecific	sympatric	HS	N	10:25:00			NA	NA	3	0	2015-12-24	Dpse	MSH3	10:37:00	10:38:00	10:42:00	1	4	NA
Dpse	S6	2015-12-15	Dpse	S6	conspecific	sympatric	CS	Y	10:44:00			NA	NA	2	1	2015-12-24	Dpse	S6	11:04:00			NA	NA	0
Dpse	S6	2015-12-15	Dpse	Z34	conspecific	sympatric	CS	N	10:45:00	10:45:00	10:49:00	0	4	1	1	2015-12-24	Dpse	S6	11:05:00			NA	NA	0
Dpse	S6	2015-12-15	Dpse	MSH3	conspecific	sympatric	CS	N	10:46:00			NA	NA	2	1	2015-12-24	Dpse	S6	11:06:00	11:26:00	11:32:00	20	6	1
Dpse	S6	2015-12-15	Dper	MSH11	heterospecific	sympatric	HS	N	10:46:00			NA	NA	3	0	2015-12-24	Dpse	S6	11:06:00	11:07:00	11:10:00	1	3	NA
Dpse	S6	2015-12-15	Dper	FH2	heterospecific	sympatric	HS	Y	10:47:00			NA	NA	3	0	2015-12-24	Dpse	S6	11:07:00	11:08:00	11:11:00	1	3	NA
Dpse	Z34	2015-12-15	Dpse	S6	conspecific	allopatric	CA	N	10:51:00	10:52:00	10:55:00	1	3	1	1	2015-12-24	Dpse	Z34	11:09:00			NA	NA	0
Dpse	Z34	2015-12-15	Dpse	Z34	conspecific	allopatric	CA	Y	10:52:00	10:53:00	10:57:00	1	4	1	1	2015-12-24	Dpse	Z34	11:10:00	11:21:00	11:25:00	11	4	1
Dpse	Z34	2015-12-15	Dpse	MSH3	conspecific	allopatric	CA	N	10:53:00	10:53:00	10:56:00	0	3	1	1	2015-12-24	Dpse	Z34	11:11:00	13:28:00	13:31:00	137	3	1
Dpse	Z34	2015-12-15	Dper	MSH11	heterospecific	allopatric	HA	N	10:54:00			NA	NA	2	1	2015-12-24	Dpse	Z34	11:12:00			NA	NA	0
Dpse	Z34	2015-12-15	Dper	FH2	heterospecific	allopatric	HA	N	10:55:00			NA	NA	3	0	2015-12-24	Dpse	Z34	11:13:00	11:14:00	11:16:00	1	2	NA
Dpse	MSH3	2015-12-15	Dpse	S6	conspecific	sympatric	CS	N	11:06:00			NA	NA	2	1	2015-12-24	Dpse	MSH3	11:17:00	12:40:00	12:43:00	83	3	1
Dpse	MSH3	2015-12-15	Dpse	Z34	conspecific	sympatric	CS	N	11:07:00	11:10:00	11:11:00	3	1	1	1	2015-12-24	Dpse	MSH3	11:17:00			NA	NA	0
Dpse	MSH3	2015-12-15	Dpse	MSH3	conspecific	sympatric	CS	Y	11:07:00	11:08:00	11:11:00	1	3	1	1	2015-12-24	Dpse	MSH3	11:18:00			NA	NA	0
Dpse	MSH3	2015-12-15	Dper	MSH11	heterospecific	sympatric	HS	Y	11:08:00			NA	NA	2	1	2015-12-24	Dpse	MSH3	11:19:00	13:05:00	13:11:00	106	6	1
Dpse	MSH3	2015-12-15	Dper	FH2	heterospecific	sympatric	HS	N	11:08:00			NA	NA	3	0	2015-12-24	Dpse	MSH3	11:19:00	11:20:00	11:25:00	1	5	NA
Dpse	S6	2015-12-22	Dpse	S6	conspecific	sympatric	CS	Y	12:03:00	12:07:00	12:08:00	4	1	1	1	2015-12-31	Dpse	S6	11:16:00			NA	NA	0
Dpse	S6	2015-12-22	Dpse	Z34	conspecific	sympatric	CS	N	12:04:00	12:06:00	12:11:00	2	5	1	1	2015-12-31	Dpse	S6	11:17:00	11:38:00	11:41:00	21	3	1
Dpse	S6	2015-12-22	Dpse	MSH3	conspecific	sympatric	CS	N	12:04:00	12:05:00	12:07:00	1	2	1	1	2015-12-31	Dpse	S6	11:18:00			NA	NA	0
Dpse	S6	2015-12-22	Dper	MSH11	heterospecific	sympatric	HS	N	12:05:00			NA	NA	3	0	2015-12-31	Dpse	S6	11:19:00	11:26:00	11:32:00	7	6	NA
Dpse	S6	2015-12-22	Dper	FH2	heterospecific	sympatric	HS	Y	12:05:00			NA	NA	3	0	2015-12-31	Dpse	S6	11:20:00	11:25:00	11:27:00	5	2	NA
Dpse	Z34	2015-12-22	Dpse	S6	conspecific	allopatric	CA	N	12:08:00	12:10:00	12:13:00	2	3	1	1	2015-12-31	Dpse	Z34	11:22:00			NA	NA	0
Dpse	Z34	2015-12-22	Dpse	Z34	conspecific	allopatric	CA	Y	12:09:00	12:12:00	12:16:00	3	4	1	1	2015-12-31	Dpse	Z34	11:23:00	14:31:00	14:34:00	188	3	1
Dpse	Z34	2015-12-22	Dpse	MSH3	conspecific	allopatric	CA	N	12:09:00	12:10:00	12:13:00	1	3	1	1	2015-12-31	Dpse	Z34	11:23:00			NA	NA	0
Dpse	Z34	2015-12-22	Dper	FH2	heterospecific	allopatric	HA	N	12:10:00	12:15:00	12:19:00	5	4	1	1	2015-12-31	Dpse	Z34	11:25:00			NA	NA	0
Dpse	MSH3	2015-12-22	Dpse	S6	conspecific	sympatric	CS	N	12:11:00	12:12:00	12:17:00	1	5	1	1	2015-12-31	Dpse	MSH3	11:29:00	12:43:00	12:47:00	74	4	1
Dpse	MSH3	2015-12-22	Dpse	Z34	conspecific	sympatric	CS	N	12:12:00	12:13:00	12:17:00	1	4	1	1	2015-12-31	Dpse	MSH3	11:30:00	14:41:00	14:43:00	191	2	1
Dpse	MSH3	2015-12-22	Dpse	MSH3	conspecific	sympatric	CS	Y	12:13:00	12:18:00	12:21:00	5	3	1	1	2015-12-31	Dpse	MSH3	11:34:00	11:38:00	11:42:00	4	4	1
Dpse	MSH3	2015-12-22	Dper	MSH11	heterospecific	sympatric	HS	Y	12:17:00			NA	NA	2	1	2015-12-31	Dpse	MSH3	11:35:00	12:22:00	12:25:00	47	3	1
Dpse	MSH3	2015-12-22	Dper	FH2	heterospecific	sympatric	HS	N	12:16:00			NA	NA	3	0	2015-12-31	Dpse	MSH3	11:35:00	11:38:00	11:41:00	3	3	NA
Dpse	S6	2015-12-22	Dpse	S6	conspecific	sympatric	CS	Y	12:26:00	12:30:00	12:33:00	4	3	1	1	2015-12-31	Dpse	S6	12:09:00			NA	NA	0
Dpse	S6	2015-12-22	Dpse	Z34	conspecific	sympatric	CS	N	12:27:00	12:31:00	12:34:00	4	3	1	1	2015-12-31	Dpse	S6	12:10:00			NA	NA	0
Dpse	S6	2015-12-22	Dpse	MSH3	conspecific	sympatric	CS	N	12:27:00	12:28:00	12:31:00	1	3	1	1	2015-12-31	Dpse	S6	12:11:00			NA	NA	0
Dpse	S6	2015-12-22	Dper	MSH11	heterospecific	sympatric	HS	N	12:28:00			NA	NA	3	0	2015-12-31	Dpse	S6				NA	NA	NA
Dpse	S6	2015-12-22	Dper	FH2	heterospecific	sympatric	HS	Y	12:28:00			NA	NA	3	0	2015-12-31	Dpse	S6	12:13:00	12:16:00	12:18:00	3	2	NA
Dpse	Z34	2015-12-22	Dpse	S6	conspecific	allopatric	CA	N	12:32:00	12:33:00	12:36:00	1	3	1	1	2015-12-31	Dpse	Z34	12:14:00			NA	NA	0
Dpse	Z34	2015-12-22	Dpse	Z34	conspecific	allopatric	CA	Y	12:32:00	12:33:00	12:37:00	1	4	1	1	2015-12-31	Dpse	Z34	12:15:00			NA	NA	0
Dpse	Z34	2015-12-22	Dpse	MSH3	conspecific	allopatric	CA	N	12:33:00	12:34:00	12:39:00	1	5	1	1	2015-12-31	Dpse	Z34	12:16:00			NA	NA	0
Dpse	Z34	2015-12-22	Dper	MSH11	heterospecific	allopatric	HA	N	12:34:00			NA	NA	3	0	2015-12-31	Dpse	Z34	12:16:00	12:16:00	12:20:00	0	4	NA
Dpse	Z34	2015-12-22	Dper	FH2	heterospecific	allopatric	HA	N	12:34:00			NA	NA	3	0	2015-12-31	Dpse	Z34	12:17:00	12:29:00	12:31:00	12	2	NA
Dpse	MSH3	2015-12-22	Dpse	S6	conspecific	sympatric	CS	N	12:39:00			NA	NA	2	1	2015-12-31	Dpse	MSH3	12:20:00	13:58:00	14:01:00	98	3	1
Dpse	MSH3	2015-12-22	Dpse	Z34	conspecific	sympatric	CS	N	12:40:00	12:43:00	12:46:00	3	3	1	1	2015-12-31	Dpse	MSH3	12:20:00			NA	NA	0
Dpse	MSH3	2015-12-22	Dpse	MSH3	conspecific	sympatric	CS	Y	12:41:00			NA	NA	2	1	2015-12-31	Dpse	MSH3	12:21:00	14:53:00	14:57:00	152	4	1
Dpse	MSH3	2015-12-22	Dper	FH2	heterospecific	sympatric	HS	N	12:41:00			NA	NA	3	0	2015-12-31	Dpse	MSH3	12:21:00	12:22:00	12:27:00	1	5	NA
Dpse	S4	2015-12-29	Dpse	S4	conspecific	sympatric	CS	Y	10:27:00	10:27:00	10:32:00	0	5	1	1	2015-01-07	Dpse	S4	10:36:00	11:19:00	11:23:00	43	4	1
Dpse	S4	2015-12-29	Dpse	Z11	conspecific	sympatric	CS	N	10:28:00	10:29:00	10:33:00	1	4	1	1	2015-01-07	Dpse	S4	10:36:00	12:42:00	12:46:00	126	4	1
Dpse	S4	2015-12-29	Dpse	MSH1	conspecific	sympatric	CS	N	10:28:00	10:28:00	10:32:00	0	4	1	1	2015-01-07	Dpse	S4	10:38:00	12:52:00	12:56:00	134	4	1
Dpse	S4	2015-12-29	Dper	MSH10	heterospecific	sympatric	HS	N	10:29:00			NA	NA	3	0	2015-01-07	Dpse	S4	10:38:00	10:39:00	10:44:00	1	5	NA
Dpse	S4	2015-12-29	Dper	CR1	heterospecific	sympatric	HS	Y	10:29:00	10:41:00	10:43:00	12	2	1	1	2015-01-07	Dpse	S4	10:39:00	12:02:00	12:07:00	83	5	1
Dpse	MSH1	2015-12-29	Dpse	S4	conspecific	sympatric	CS	N	10:36:00	10:43:00	10:48:00	7	5	1	1	2015-01-07	Dpse	MSH1				NA	NA	0		yes
Dpse	MSH1	2015-12-29	Dpse	Z11	conspecific	sympatric	CS	N	10:38:00	10:38:00	10:41:00	0	3	1	1	2015-01-07	Dpse	MSH1	10:46:00	12:14:00	12:17:00	88	3	1
Dpse	MSH1	2015-12-29	Dpse	MSH1	conspecific	sympatric	CS	Y	10:38:00			NA	NA	2	1	2015-01-07	Dpse	MSH1	10:46:00			NA	NA	0
Dpse	MSH1	2015-12-29	Dper	MSH10	heterospecific	sympatric	HS	Y	10:39:00			NA	NA	2	1	2015-01-07	Dpse	MSH1	10:47:00			NA	NA	0
Dpse	MSH1	2015-12-29	Dper	CR1	heterospecific	sympatric	HS	N	10:40:00			NA	NA	2	1	2015-01-07	Dpse	MSH1	10:47:00	11:23:00	11:30:00	36	7	1
Dpse	S4	2015-12-29	Dpse	S4	conspecific	sympatric	CS	Y	10:50:00	10:51:00	10:55:00	1	4	1	1	2015-01-07	Dpse	S4	10:52:00	11:55:00	12:01:00	63	6	1
Dpse	S4	2015-12-29	Dpse	Z11	conspecific	sympatric	CS	N	10:51:00	10:52:00	10:56:00	1	4	1	1	2015-01-07	Dpse	S4	10:52:00	13:31:00	13:34:00	159	3	1
Dpse	S4	2015-12-29	Dpse	MSH1	conspecific	sympatric	CS	N	10:52:00	10:53:00	10:58:00	1	5	1	1	2015-01-07	Dpse	S4	10:53:00	12:47:00	12:50:00	114	3	1
Dpse	S4	2015-12-29	Dper	MSH10	heterospecific	sympatric	HS	N	10:53:00			NA	NA	2	1	2015-01-07	Dpse	S4	10:53:00	11:54:00	11:56:00	61	2	1
Dpse	S4	2015-12-29	Dper	CR1	heterospecific	sympatric	HS	Y	10:53:00			NA	NA	3	0	2015-01-07	Dpse	S4	10:54:00	11:19:00	11:24:00	25	5	NA
Dpse	S4	2015-12-29	Dpse	S4	conspecific	sympatric	CS	Y	11:18:00	11:18:00	11:24:00	0	6	1	1	2015-01-07	Dpse	S4	11:16:00	11:55:00	12:00:00	39	5	1
Dpse	S4	2015-12-29	Dpse	Z11	conspecific	sympatric	CS	N	11:19:00	11:20:00	11:23:00	1	3	1	1	2015-01-07	Dpse	S4	11:10:00			NA	NA	0
Dpse	S4	2015-12-29	Dpse	MSH1	conspecific	sympatric	CS	N	11:20:00			NA	NA	2	1	2015-01-07	Dpse	S4	11:11:00	11:41:00	11:46:00	30	5	1
Dpse	S4	2015-12-29	Dper	MSH10	heterospecific	sympatric	HS	N	11:21:00			NA	NA	3	0	2015-01-07	Dpse	S4	11:12:00	11:12:00	11:17:00	0	5	NA
Dpse	S4	2015-12-29	Dper	CR1	heterospecific	sympatric	HS	Y	11:22:00			NA	NA	3	0	2015-01-07	Dpse	S4	11:12:00	11:14:00	11:17:00	2	3	NA
Dpse	MSH1	2015-12-29	Dpse	S4	conspecific	sympatric	CS	N	11:29:00			NA	NA	2	1	2015-01-07	Dpse	MSH1	11:20:00			NA	NA	0
Dpse	MSH1	2015-12-29	Dpse	Z11	conspecific	sympatric	CS	N	11:30:00	11:30:00	11:33:00	0	3	1	1	2015-01-07	Dpse	MSH1	11:20:00			NA	NA	0
Dpse	MSH1	2015-12-29	Dpse	MSH1	conspecific	sympatric	CS	Y	11:32:00			NA	NA	2	1	2015-01-07	Dpse	MSH1	11:21:00			NA	NA	0
Dpse	MSH1	2015-12-29	Dper	CR1	heterospecific	sympatric	HS	N	11:31:00			NA	NA	2	1	2015-01-07	Dpse	MSH1	11:23:00			NA	NA	0
Dpse	S6	2015-01-12	Dpse	S6	conspecific	sympatric	CS	Y	11:09:00	11:10:00	11:13:00	1	3	1	1	2015-01-21	Dpse	S6	11:18:00			NA	NA	0
Dpse	S6	2015-01-12	Dpse	Z34	conspecific	sympatric	CS	N	11:09:00	11:09:00	11:13:00	0	4	1	1	2015-01-21	Dpse	S6	11:18:00	11:25:00	11:27:00	7	2	1
Dpse	S6	2015-01-12	Dpse	MSH3	conspecific	sympatric	CS	N	11:10:00	11:11:00	11:13:00	1	2	1	1	2015-01-21	Dpse	S6	11:19:00	12:06:00	12:10:00	47	4	1
Dpse	S6	2015-01-12	Dper	MSH11	heterospecific	sympatric	HS	N	11:10:00			NA	NA	3	0	2015-01-21	Dpse	S6	11:19:00	11:21:00	11:23:00	2	2	NA
Dpse	S6	2015-01-12	Dper	FH2	heterospecific	sympatric	HS	Y	11:11:00	11:25:00	11:28:00	14	3	1	1	2015-01-21	Dpse	S6	11:20:00	13:20:00	13:24:00	120	4	1
Dpse	Z34	2015-01-12	Dpse	S6	conspecific	allopatric	CA	N	11:11:00	11:14:00	11:18:00	3	4	1	1	2015-01-21	Dpse	Z34	11:21:00			NA	NA	0
Dpse	Z34	2015-01-12	Dpse	Z34	conspecific	allopatric	CA	Y				NA	NA	2	1	2015-01-21	Dpse	Z34	11:21:00	11:22:00	11:26:00	1	4	1
Dpse	Z34	2015-01-12	Dpse	MSH3	conspecific	allopatric	CA	N	11:12:00	11:13:00	11:17:00	1	4	1	1	2015-01-21	Dpse	Z34	11:22:00	14:44:00	14:47:00	202	3	1
Dpse	Z34	2015-01-12	Dper	MSH11	heterospecific	allopatric	HA	N	11:13:00			NA	NA	3	0	2015-01-21	Dpse	Z34	11:22:00			NA	NA	NA
Dpse	Z34	2015-01-12	Dper	FH2	heterospecific	allopatric	HA	N	11:13:00			NA	NA	3	0	2015-01-21	Dpse	Z34				NA	NA	NA
Dpse	MSH3	2015-01-12	Dpse	S6	conspecific	sympatric	CS	N	11:15:00	11:17:00	11:19:00	2	2	1	1	2015-01-21	Dpse	MSH3	11:24:00	13:33:00	13:37:00	129	4	1
Dpse	MSH3	2015-01-12	Dpse	Z34	conspecific	sympatric	CS	N	11:15:00	11:15:00	11:18:00	0	3	1	1	2015-01-21	Dpse	MSH3				NA	NA	0
Dpse	MSH3	2015-01-12	Dpse	MSH3	conspecific	sympatric	CS	Y				NA	NA	3	0	2015-01-21	Dpse	MSH3				NA	NA	NA
Dpse	MSH3	2015-01-12	Dper	MSH11	heterospecific	sympatric	HS	Y	11:17:00			NA	NA	3	0	2015-01-21	Dpse	MSH3				NA	NA	NA
Dpse	MSH3	2015-01-12	Dper	FH2	heterospecific	sympatric	HS	N	11:17:00			NA	NA	3	0	2015-01-21	Dpse	MSH3				NA	NA	NA
Dpse	S6	2015-01-12	Dpse	S6	conspecific	sympatric	CS	Y	11:26:00	11:27:00	11:29:00	1	2	1	1	2015-01-21	Dpse	S6	11:27:00	11:32:00	11:35:00	5	3	1
Dpse	S6	2015-01-12	Dpse	Z34	conspecific	sympatric	CS	N	11:28:00	11:29:00	11:32:00	1	3	1	1	2015-01-21	Dpse	S6	11:27:00	11:34:00	11:37:00	7	3	1
Dpse	S6	2015-01-12	Dpse	MSH3	conspecific	sympatric	CS	N	11:28:00	11:29:00	11:34:00	1	5	1	1	2015-01-21	Dpse	S6	11:28:00	11:38:00	11:41:00	10	3	1
Dpse	S6	2015-01-12	Dper	MSH11	heterospecific	sympatric	HS	N	11:30:00			NA	NA	3	0	2015-01-21	Dpse	S6				NA	NA	NA
Dpse	S6	2015-01-12	Dper	FH2	heterospecific	sympatric	HS	Y	11:31:00			NA	NA	3	0	2015-01-21	Dpse	S6				NA	NA	NA
Dpse	Z34	2015-01-12	Dpse	S6	conspecific	allopatric	CA	N	11:32:00	11:33:00	11:36:00	1	3	1	1	2015-01-21	Dpse	Z34	11:29:00			NA	NA	0
Dpse	Z34	2015-01-12	Dpse	Z34	conspecific	allopatric	CA	Y	11:32:00	11:42:00	11:45:00	10	3	1	1	2015-01-21	Dpse	Z34	11:30:00			NA	NA	0
Dpse	Z34	2015-01-12	Dpse	MSH3	conspecific	allopatric	CA	N	11:33:00	11:35:00	11:39:00	2	4	1	1	2015-01-21	Dpse	Z34	11:30:00			NA	NA	0
Dpse	Z34	2015-01-12	Dper	MSH11	heterospecific	allopatric	HA	N	11:34:00			NA	NA	3	0	2015-01-21	Dpse	Z34				NA	NA	NA
Dpse	Z34	2015-01-12	Dper	FH2	heterospecific	allopatric	HA	N	11:34:00			NA	NA	3	0	2015-01-21	Dpse	Z34				NA	NA	NA
Dpse	MSH3	2015-01-12	Dpse	S6	conspecific	sympatric	CS	N	11:35:00	11:35:00	11:39:00	0	4	1	1	2015-01-21	Dpse	MSH3	11:32:00			NA	NA	0
Dpse	MSH3	2015-01-12	Dpse	Z34	conspecific	sympatric	CS	N	11:36:00	11:36:00	11:41:00	0	5	1	1	2015-01-21	Dpse	MSH3	11:33:00	11:38:00	11:41:00	5	3	1
Dpse	MSH3	2015-01-12	Dpse	MSH3	conspecific	sympatric	CS	Y	11:36:00	11:36:00	11:42:00	0	6	1	1	2015-01-21	Dpse	MSH3	11:34:00	12:00:00	12:05:00	26	5	1
Dpse	MSH3	2015-01-12	Dper	MSH11	heterospecific	sympatric	HS	Y	11:37:00			NA	NA	3	0	2015-01-21	Dpse	MSH3				NA	NA	NA
Dpse	MSH3	2015-01-12	Dper	FH2	heterospecific	sympatric	HS	N	11:37:00			NA	NA	3	0	2015-01-21	Dpse	MSH3				NA	NA	NA
Dpse	S6	2015-01-12	Dpse	S6	conspecific	sympatric	CS	Y	11:43:00	11:43:00	11:46:00	0	3	1	1	2015-01-21	Dpse	S6	11:42:00			NA	NA	0
Dpse	S6	2015-01-12	Dpse	Z34	conspecific	sympatric	CS	N	11:44:00	11:46:00	11:50:00	2	4	1	1	2015-01-21	Dpse	S6				NA	NA	0
Dpse	S6	2015-01-12	Dpse	MSH3	conspecific	sympatric	CS	N	11:44:00	11:45:00	11:48:00	1	3	1	1	2015-01-21	Dpse	S6	11:44:00			NA	NA	0
Dpse	S6	2015-01-12	Dper	MSH11	heterospecific	sympatric	HS	N	11:45:00	11:48:00	11:52:00	3	4	1	0	2015-01-21	Dpse	S6				NA	NA	NA
Dpse	S6	2015-01-12	Dper	FH2	heterospecific	sympatric	HS	Y	11:45:00			NA	NA	3	0	2015-01-21	Dpse	S6				NA	NA	NA
Dpse	Z34	2015-01-12	Dpse	S6	conspecific	allopatric	CA	N	11:46:00	11:46:00	11:49:00	0	3	1	1	2015-01-21	Dpse	Z34	11:51:00			NA	NA	0
Dpse	Z34	2015-01-12	Dpse	Z34	conspecific	allopatric	CA	Y	11:46:00	11:46:00	11:49:00	0	3	1	1	2015-01-21	Dpse	Z34	11:53:00			NA	NA	0
Dpse	Z34	2015-01-12	Dpse	MSH3	conspecific	allopatric	CA	N	11:47:00	11:48:00	11:52:00	1	4	1	1	2015-01-21	Dpse	Z34	11:53:00			NA	NA	0
Dpse	Z34	2015-01-12	Dper	MSH11	heterospecific	allopatric	HA	N	11:51:00			NA	NA	3	0	2015-01-21	Dpse	Z34				NA	NA	NA
Dpse	Z34	2015-01-12	Dper	FH2	heterospecific	allopatric	HA	N				NA	NA	3	0	2015-01-21	Dpse	Z34				NA	NA	NA
Dpse	MSH3	2015-01-12	Dpse	S6	conspecific	sympatric	CS	N				NA	NA	2	1	2015-01-21	Dpse	MSH3	11:54:00			NA	NA	0
Dpse	MSH3	2015-01-12	Dpse	Z34	conspecific	sympatric	CS	N	11:54:00	11:55:00	11:59:00	1	4	1	1	2015-01-21	Dpse	MSH3	11:55:00			NA	NA	0
Dpse	MSH3	2015-01-12	Dpse	MSH3	conspecific	sympatric	CS	Y	11:54:00	11:55:00	12:01:00	1	6	1	1	2015-01-21	Dpse	MSH3	11:55:00			NA	NA	0
Dpse	MSH3	2015-01-12	Dper	MSH11	heterospecific	sympatric	HS	Y	11:55:00	12:01:00	12:02:00	6	1	1	1	2015-01-21	Dpse	MSH3	11:56:00			NA	NA	0
Dpse	MSH3	2015-01-12	Dper	FH2	heterospecific	sympatric	HS	N	11:55:00			NA	NA	3	0	2015-01-21	Dpse	MSH3				NA	NA	NA
Dpse	S4	2015-02-02	Dpse	S4	conspecific	sympatric	CS	Y	12:43:00	12:44:00	12:48:00	1	4	1	1	2015-02-11	Dpse	S4	11:08:00	12:22:00	12:24:00	74	2	1
Dpse	S4	2015-02-02	Dpse	Z11	conspecific	sympatric	CS	N	12:44:00	12:44:00	12:47:00	0	3	1	1	2015-02-11	Dpse	S4	11:09:00			NA	NA	0
Dpse	S4	2015-02-02	Dpse	MSH1	conspecific	sympatric	CS	N	12:44:00	12:47:00	12:50:00	3	3	1	1	2015-02-11	Dpse	S4	11:10:00	11:54:00	12:00:00	44	6	1
Dpse	S4	2015-02-02	Dper	MSH10	heterospecific	sympatric	HS	N	12:45:00	12:51:00	12:54:00	6	3	1	1	2015-02-11	Dpse	S4	11:10:00			NA	NA	0
Dpse	S4	2015-02-02	Dper	CR1	heterospecific	sympatric	HS	Y	12:47:00			NA	NA	3	0	2015-02-11	Dpse	S4				NA	NA	NA
Dpse	Z11	2015-02-02	Dpse	S4	conspecific	allopatric	CA	N	12:47:00	12:47:00	12:52:00	0	5	1	1	2015-02-11	Dpse	Z11	11:12:00			NA	NA	0
Dpse	Z11	2015-02-02	Dpse	MSH1	conspecific	allopatric	CA	N	12:53:00	12:53:00	12:58:00	0	5	1	1	2015-02-11	Dpse	Z11	11:13:00			NA	NA	0
Dpse	Z11	2015-02-02	Dper	MSH10	heterospecific	allopatric	HA	N	12:53:00	12:53:00	12:58:00	0	5	1	0	2015-02-11	Dpse	Z11				NA	NA	NA
Dpse	Z11	2015-02-02	Dper	CR1	heterospecific	allopatric	HA	N	12:55:00			NA	NA	3	0	2015-02-11	Dpse	Z11				NA	NA	NA
Dpse	MSH1	2015-02-02	Dpse	MSH1	conspecific	sympatric	CS	Y	12:58:00	13:00:00	13:04:00	2	4	1	1	2015-02-11	Dpse	MSH1	11:15:00	11:18:00	11:20:00	3	2	1
Dpse	MSH1	2015-02-02	Dper	MSH10	heterospecific	sympatric	HS	Y	12:59:00			NA	NA	3	0	2015-02-11	Dpse	MSH1				NA	NA	NA
Dpse	S4	2015-02-02	Dpse	S4	conspecific	sympatric	CS	Y	13:02:00	13:02:00	13:07:00	0	5	1	1	2015-02-11	Dpse	S4	11:17:00	11:26:00	11:29:00	9	3	1
Dpse	S4	2015-02-02	Dpse	Z11	conspecific	sympatric	CS	N	13:02:00			NA	NA	2	1	2015-02-11	Dpse	S4	11:17:00	12:20:00	12:24:00	63	4	1
Dpse	S4	2015-02-02	Dpse	MSH1	conspecific	sympatric	CS	N	13:03:00	13:14:00	13:18:00	11	4	1	1	2015-02-11	Dpse	S4	11:18:00	11:55:00	12:00:00	37	5	1
Dpse	S4	2015-02-02	Dper	MSH10	heterospecific	sympatric	HS	N	13:03:00			NA	NA	3	0	2015-02-11	Dpse	S4				NA	NA	NA
Dpse	S4	2015-02-02	Dper	CR1	heterospecific	sympatric	HS	Y	13:03:00			NA	NA	3	0	2015-02-11	Dpse	S4				NA	NA	NA
Dpse	Z11	2015-02-02	Dpse	S4	conspecific	allopatric	CA	N	13:10:00	13:10:00	13:13:00	0	3	1	1	2015-02-11	Dpse	Z11	11:20:00	12:37:00	12:40:00	77	3	1
Dpse	Z11	2015-02-02	Dpse	Z11	conspecific	allopatric	CA	Y	13:10:00	13:11:00	13:15:00	1	4	1	1	2015-02-11	Dpse	Z11	11:20:00	11:23:00	11:26:00	3	3	1
Dpse	Z11	2015-02-02	Dpse	MSH1	conspecific	allopatric	CA	N	13:11:00	13:12:00	13:17:00	1	5	1	1	2015-02-11	Dpse	Z11	11:21:00	14:23:00	14:27:00	182	4	1
Dpse	Z11	2015-02-02	Dper	MSH10	heterospecific	allopatric	HA	N	13:11:00			NA	NA	2	1	2015-02-11	Dpse	Z11	11:21:00	11:39:00	11:41:00	18	2	1
Dpse	Z11	2015-02-02	Dper	CR1	heterospecific	allopatric	HA	N	13:12:00			NA	NA	3	0	2015-02-11	Dpse	Z11				NA	NA	NA
Dpse	MSH1	2015-02-02	Dpse	S4	conspecific	sympatric	CS	N	13:18:00	13:18:00	13:23:00	0	5	1	1	2015-02-11	Dpse	MSH1	11:23:00			NA	NA	0
Dpse	MSH1	2015-02-02	Dpse	Z11	conspecific	sympatric	CS	N	13:19:00	13:19:00	13:24:00	0	5	1	1	2015-02-11	Dpse	MSH1	11:24:00			NA	NA	0
Dpse	MSH1	2015-02-02	Dpse	MSH1	conspecific	sympatric	CS	Y	13:19:00	13:20:00	13:25:00	1	5	1	1	2015-02-11	Dpse	MSH1	11:24:00	11:27:00	11:29:00	3	2	1
Dpse	MSH1	2015-02-02	Dper	MSH10	heterospecific	sympatric	HS	Y	13:19:00			NA	NA	3	0	2015-02-11	Dpse	MSH1				NA	NA	NA
Dpse	MSH1	2015-02-02	Dper	CR1	heterospecific	sympatric	HS	N	13:20:00			NA	NA	3	0	2015-02-11	Dpse	MSH1				NA	NA	NA
Dpse	S4	2015-02-02	Dpse	MSH1	conspecific	sympatric	CS	N	13:33:00	13:36:00	13:38:00	3	2	1	0	2015-02-11	Dpse	S4				NA	NA	NA
Dpse	S4	2015-02-02	Dper	MSH10	heterospecific	sympatric	HS	N	13:34:00			NA	NA	3	0	2015-02-11	Dpse	S4				NA	NA	NA
Dpse	S4	2015-02-02	Dper	CR1	heterospecific	sympatric	HS	Y	13:34:00			NA	NA	3	0	2015-02-11	Dpse	S4				NA	NA	NA
Dpse	Z11	2015-02-02	Dpse	S4	conspecific	allopatric	CA	N	13:22:00	13:23:00	13:28:00	1	5	1	1	2015-02-11	Dpse	Z11	11:30:00			NA	NA	0
Dpse	Z11	2015-02-02	Dpse	Z11	conspecific	allopatric	CA	Y	13:22:00	13:22:00	13:25:00	0	3	1	1	2015-02-11	Dpse	Z11	11:31:00			NA	NA	0
Dpse	Z11	2015-02-02	Dpse	MSH1	conspecific	allopatric	CA	N	13:23:00	13:23:00	13:26:00	0	3	1	1	2015-02-11	Dpse	Z11	11:31:00			NA	NA	0
Dpse	Z11	2015-02-02	Dper	MSH10	heterospecific	allopatric	HA	N	13:27:00			NA	NA	3	0	2015-02-11	Dpse	Z11				NA	NA	NA
Dpse	Z11	2015-02-02	Dper	CR1	heterospecific	allopatric	HA	N	13:27:00			NA	NA	3	0	2015-02-11	Dpse	Z11				NA	NA	NA
Dpse	MSH1	2015-02-02	Dpse	S4	conspecific	sympatric	CS	N	13:37:00	13:45:00	13:49:00	8	4	1	1	2015-02-11	Dpse	MSH1	11:33:00			NA	NA	0
Dpse	MSH1	2015-02-02	Dpse	MSH1	conspecific	sympatric	CS	Y	13:37:00	13:38:00	13:42:00	1	4	1	1	2015-02-11	Dpse	MSH1	11:34:00			NA	NA	0
Dpse	MSH1	2015-02-02	Dper	MSH10	heterospecific	sympatric	HS	Y	13:38:00			NA	NA	3	0	2015-02-11	Dpse	MSH1				NA	NA	NA
Dpse	MSH1	2015-02-02	Dper	CR1	heterospecific	sympatric	HS	N	13:38:00			NA	NA	3	0	2015-02-11	Dpse	MSH1				NA	NA	NA
Dpse	S6	2015-02-09	Dpse	S6	conspecific	sympatric	CS	Y	13:43:00	14:25:00	14:28:00	42	3	1	1	2015-02-18	Dpse	S6	12:06:00	12:09:00	12:12:00	3	3	1
Dpse	S6	2015-02-09	Dpse	Z34	conspecific	sympatric	CS	N	13:44:00	13:44:00	13:50:00	0	6	1	0	2015-02-18	Dpse	S6				NA	NA	NA
Dpse	S6	2015-02-09	Dpse	MSH3	conspecific	sympatric	CS	N	13:44:00	13:46:00	13:47:00	2	1	1	1	2015-02-18	Dpse	S6	12:07:00	12:10:00	12:14:00	3	4	1
Dpse	S6	2015-02-09	Dper	MSH11	heterospecific	sympatric	HS	N	13:44:00			NA	NA	3	0	2015-02-18	Dpse	S6				NA	NA	NA
Dpse	S6	2015-02-09	Dper	FH2	heterospecific	sympatric	HS	Y	13:44:00			NA	NA	3	0	2015-02-18	Dpse	S6				NA	NA	NA
Dpse	Z34	2015-02-09	Dpse	S6	conspecific	allopatric	CA	N	13:47:00	13:49:00	13:51:00	2	2	1	1	2015-02-18	Dpse	Z34	12:08:00			NA	NA	0
Dpse	Z34	2015-02-09	Dpse	Z34	conspecific	allopatric	CA	Y	13:47:00	13:48:00	13:53:00	1	5	1	1	2015-02-18	Dpse	Z34	12:08:00	12:13:00	12:17:00	5	4	1
Dpse	Z34	2015-02-09	Dpse	MSH3	conspecific	allopatric	CA	N	13:49:00	13:49:00	13:53:00	0	4	1	1	2015-02-18	Dpse	Z34	12:10:00			NA	NA	0
Dpse	Z34	2015-02-09	Dper	MSH11	heterospecific	allopatric	HA	N	13:49:00			NA	NA	3	0	2015-02-18	Dpse	Z34				NA	NA	NA
Dpse	Z34	2015-02-09	Dper	FH2	heterospecific	allopatric	HA	N	13:49:00			NA	NA	3	0	2015-02-18	Dpse	Z34				NA	NA	NA
Dpse	MSH3	2015-02-09	Dpse	S6	conspecific	sympatric	CS	N	13:52:00	13:53:00	13:57:00	1	4	1	1	2015-02-18	Dpse	MSH3	12:11:00			NA	NA	0
Dpse	MSH3	2015-02-09	Dpse	Z34	conspecific	sympatric	CS	N	13:52:00	13:53:00	13:57:00	1	4	1	1	2015-02-18	Dpse	MSH3	12:12:00			NA	NA	0
Dpse	MSH3	2015-02-09	Dpse	MSH3	conspecific	sympatric	CS	Y	13:54:00	13:54:00	13:59:00	0	5	1	1	2015-02-18	Dpse	MSH3	12:13:00			NA	NA	0
Dpse	MSH3	2015-02-09	Dper	MSH11	heterospecific	sympatric	HS	Y	13:54:00	14:05:00	14:10:00	11	5	1	1	2015-02-18	Dpse	MSH3	12:13:00			NA	NA	0
Dpse	MSH3	2015-02-09	Dper	FH2	heterospecific	sympatric	HS	N	13:54:00			NA	NA	3	0	2015-02-18	Dpse	MSH3				NA	NA	NA
Dpse	S6	2015-02-09	Dpse	S6	conspecific	sympatric	CS	Y	14:00:00	14:01:00	14:04:00	1	3	1	1	2015-02-18	Dpse	S6	12:16:00			NA	NA	0
Dpse	S6	2015-02-09	Dpse	Z34	conspecific	sympatric	CS	N	14:01:00			NA	NA	3	0	2015-02-18	Dpse	S6				NA	NA	NA
Dpse	S6	2015-02-09	Dpse	MSH3	conspecific	sympatric	CS	N	14:01:00	14:04:00	14:10:00	3	6	1	1	2015-02-18	Dpse	S6	12:16:00			NA	NA	0
Dpse	S6	2015-02-09	Dper	MSH11	heterospecific	sympatric	HS	N	14:02:00			NA	NA	3	0	2015-02-18	Dpse	S6				NA	NA	NA
Dpse	S6	2015-02-09	Dper	FH2	heterospecific	sympatric	HS	Y	14:02:00			NA	NA	3	0	2015-02-18	Dpse	S6				NA	NA	NA
Dpse	Z34	2015-02-09	Dpse	S6	conspecific	allopatric	CA	N	14:05:00	14:08:00	14:10:00	3	2	1	1	2015-02-18	Dpse	Z34	12:19:00	15:15:00	15:17:00	176	2	1
Dpse	Z34	2015-02-09	Dpse	MSH3	conspecific	allopatric	CA	N	14:06:00	14:07:00	14:11:00	1	4	1	1	2015-02-18	Dpse	Z34	12:20:00			NA	NA	0
Dpse	Z34	2015-02-09	Dper	MSH11	heterospecific	allopatric	HA	N	14:07:00			NA	NA	2	1	2015-02-18	Dpse	Z34	12:20:00			NA	NA	0
Dpse	Z34	2015-02-09	Dper	FH2	heterospecific	allopatric	HA	N	14:07:00	14:09:00	14:16:00	2	7	1	0	2015-02-18	Dpse	Z34				NA	NA	NA
Dpse	MSH3	2015-02-09	Dpse	S6	conspecific	sympatric	CS	N	14:11:00	14:11:00	14:14:00	0	3	1	1	2015-02-18	Dpse	MSH3	12:22:00	12:22:00	12:25:00	0	3	1
Dpse	MSH3	2015-02-09	Dpse	Z34	conspecific	sympatric	CS	N	14:11:00	14:12:00	14:15:00	1	3	1	1	2015-02-18	Dpse	MSH3	12:22:00			NA	NA	0
Dpse	MSH3	2015-02-09	Dpse	MSH3	conspecific	sympatric	CS	Y	14:12:00	14:12:00	14:16:00	0	4	1	1	2015-02-18	Dpse	MSH3	12:23:00			NA	NA	0
Dpse	MSH3	2015-02-09	Dper	MSH11	heterospecific	sympatric	HS	Y	14:12:00			NA	NA	3	0	2015-02-18	Dpse	MSH3				NA	NA	NA
Dpse	MSH3	2015-02-09	Dper	FH2	heterospecific	sympatric	HS	N	14:13:00			NA	NA	3	0	2015-02-18	Dpse	MSH3				NA	NA	NA
Dpse	S6	2015-02-09	Dpse	S6	conspecific	sympatric	CS	Y	14:36:00	14:36:00	14:39:00	0	3	1	1	2015-02-18	Dpse	S6	12:24:00	12:24:00	12:27:00	0	3	1
Dpse	S6	2015-02-09	Dpse	Z34	conspecific	sympatric	CS	N	14:36:00	14:36:00	14:40:00	0	4	1	1	2015-02-18	Dpse	S6	12:55:00			NA	NA	0
Dpse	S6	2015-02-09	Dper	MSH11	heterospecific	sympatric	HS	N	14:37:00			NA	NA	3	0	2015-02-18	Dpse	S6				NA	NA	NA
Dpse	S6	2015-02-09	Dper	FH2	heterospecific	sympatric	HS	Y	14:38:00			NA	NA	2	1	2015-02-18	Dpse	S6	12:25:00			NA	NA	0
Dpse	Z34	2015-02-09	Dpse	S6	conspecific	allopatric	CA	N	14:40:00	14:40:00	14:42:00	0	2	1	1	2015-02-18	Dpse	Z34	12:27:00	14:39:00	14:41:00	132	2	1
Dpse	Z34	2015-02-09	Dpse	Z34	conspecific	allopatric	CA	Y	14:40:00	14:40:00	14:45:00	0	5	1	1	2015-02-18	Dpse	Z34	12:27:00	12:28:00	12:32:00	1	4	1
Dpse	Z34	2015-02-09	Dpse	MSH3	conspecific	allopatric	CA	N	14:43:00			NA	NA	2	1	2015-02-18	Dpse	Z34	12:27:00			NA	NA	0
Dpse	Z34	2015-02-09	Dper	MSH11	heterospecific	allopatric	HA	N	14:41:00	14:47:00	14:52:00	6	5	1	1	2015-02-18	Dpse	Z34	12:27:00			NA	NA	0
Dpse	Z34	2015-02-09	Dper	FH2	heterospecific	allopatric	HA	N	14:42:00			NA	NA	3	0	2015-02-18	Dpse	Z34				NA	NA	NA
Dpse	MSH3	2015-02-09	Dpse	S6	conspecific	sympatric	CS	N	14:48:00	14:48:00	14:51:00	0	3	1	1	2015-02-18	Dpse	MSH3	12:29:00			NA	NA	0
Dpse	MSH3	2015-02-09	Dpse	Z34	conspecific	sympatric	CS	N	14:48:00	14:49:00	14:54:00	1	5	1	1	2015-02-18	Dpse	MSH3	12:29:00			NA	NA	0
Dpse	MSH3	2015-02-09	Dpse	MSH3	conspecific	sympatric	CS	Y	14:49:00	14:49:00	14:55:00	0	6	1	1	2015-02-18	Dpse	MSH3	12:30:00			NA	NA	0
Dpse	MSH3	2015-02-09	Dper	MSH11	heterospecific	sympatric	HS	Y	14:49:00			NA	NA	2	1	2015-02-18	Dpse	MSH3	12:30:00	15:00:00	15:03:00	150	3	1
Dpse	S6	2015-02-23	Dper	MSH11	heterospecific	sympatric	HS	N				NA	NA	2	1	2015-03-04	Dpse	S6	01:35:00			NA	NA	0
Dpse	S6	2015-02-23	Dper	FH2	heterospecific	sympatric	HS	Y				NA	NA	3	0	2015-03-04	Dpse	S6				NA	NA	NA
Dpse	S6	2015-02-23	Dper	MSH11	heterospecific	sympatric	HS	N				NA	NA	2	1	2015-03-04	Dpse	S6	01:36:00	02:27:00	02:28:00	51	1	1
Dpse	S6	2015-02-23	Dper	FH2	heterospecific	sympatric	HS	Y				NA	NA	3	0	2015-03-04	Dpse	S6				NA	NA	NA
Dpse	S6	2015-02-23	Dper	MSH11	heterospecific	sympatric	HS	N				NA	NA	2	1	2015-03-04	Dpse	S6	01:37:00	01:39:00	01:41:00	2	2	1
Dpse	S6	2015-02-23	Dper	FH2	heterospecific	sympatric	HS	Y				NA	NA	3	0	2015-03-04	Dpse	S6				NA	NA	NA
Dpse	S6	2015-02-23	Dper	MSH11	heterospecific	sympatric	HS	N				NA	NA	3	0	2015-03-04	Dpse	S6				NA	NA	NA
Dpse	S6	2015-02-23	Dper	FH2	heterospecific	sympatric	HS	Y				NA	NA	2	1	2015-03-04	Dpse	S6	01:38:00			NA	NA	0
Dpse	S6	2015-02-23	Dper	MSH11	heterospecific	sympatric	HS	N				NA	NA	3	0	2015-03-04	Dpse	S6				NA	NA	NA
Dpse	S6	2015-02-23	Dper	FH2	heterospecific	sympatric	HS	Y				NA	NA	2	1	2015-03-04	Dpse	S6	01:39:00			NA	NA	0
Dpse	S6	2015-02-23	Dper	MSH11	heterospecific	sympatric	HS	N				NA	NA	3	0	2015-03-04	Dpse	S6				NA	NA	NA
Dpse	S6	2015-02-23	Dper	FH2	heterospecific	sympatric	HS	Y				NA	NA	3	0	2015-03-04	Dpse	S6				NA	NA	NA
Dpse	Z34	2015-02-23	Dper	MSH11	heterospecific	allopatric	HA	N				NA	NA	2	1	2015-03-04	Dpse	Z34	01:41:00			NA	NA	0
Dpse	Z34	2015-02-23	Dper	FH2	heterospecific	allopatric	HA	N				NA	NA	2	1	2015-03-04	Dpse	Z34	01:43:00	03:25:00	03:28:00	102	3	1
Dpse	Z34	2015-02-23	Dper	MSH11	heterospecific	allopatric	HA	N				NA	NA	3	0	2015-03-04	Dpse	Z34				NA	NA	NA
Dpse	Z34	2015-02-23	Dper	FH2	heterospecific	allopatric	HA	N				NA	NA	2	1	2015-03-04	Dpse	Z34	01:44:00			NA	NA	0
Dpse	Z34	2015-02-23	Dper	MSH11	heterospecific	allopatric	HA	N				NA	NA	3	0	2015-03-04	Dpse	Z34				NA	NA	NA
Dpse	Z34	2015-02-23	Dper	FH2	heterospecific	allopatric	HA	N				NA	NA	3	0	2015-03-04	Dpse	Z34				NA	NA	NA
Dpse	Z34	2015-02-23	Dper	MSH11	heterospecific	allopatric	HA	N				NA	NA	3	0	2015-03-04	Dpse	Z34				NA	NA	NA
Dpse	Z34	2015-02-23	Dper	FH2	heterospecific	allopatric	HA	N				NA	NA	3	0	2015-03-04	Dpse	Z34				NA	NA	NA
Dpse	Z34	2015-02-23	Dper	MSH11	heterospecific	allopatric	HA	N				NA	NA	3	0	2015-03-04	Dpse	Z34				NA	NA	NA
Dpse	Z34	2015-02-23	Dper	FH2	heterospecific	allopatric	HA	N				NA	NA	3	0	2015-03-04	Dpse	Z34				NA	NA	NA
Dpse	Z34	2015-02-23	Dper	MSH11	heterospecific	allopatric	HA	N				NA	NA	3	0	2015-03-04	Dpse	Z34				NA	NA	NA
Dpse	Z34	2015-02-23	Dper	FH2	heterospecific	allopatric	HA	N				NA	NA	3	0	2015-03-04	Dpse	Z34				NA	NA	NA
Dpse	MSH3	2015-02-23	Dper	MSH11	heterospecific	sympatric	HS	Y				NA	NA	2	1	2015-03-04	Dpse	MSH3	01:45:00			NA	NA	0
Dpse	MSH3	2015-02-23	Dper	FH2	heterospecific	sympatric	HS	N				NA	NA	2	1	2015-03-04	Dpse	MSH3	01:50:00			NA	NA	0
Dpse	MSH3	2015-02-23	Dper	MSH11	heterospecific	sympatric	HS	Y				NA	NA	2	1	2015-03-04	Dpse	MSH3	01:47:00			NA	NA	0
Dpse	MSH3	2015-02-23	Dper	FH2	heterospecific	sympatric	HS	N				NA	NA	3	0	2015-03-04	Dpse	MSH3				NA	NA	NA
Dpse	MSH3	2015-02-23	Dper	MSH11	heterospecific	sympatric	HS	Y				NA	NA	2	1	2015-03-04	Dpse	MSH3	01:49:00	02:51:00	02:54:00	62	3	1
Dpse	MSH3	2015-02-23	Dper	FH2	heterospecific	sympatric	HS	N				NA	NA	3	0	2015-03-04	Dpse	MSH3				NA	NA	NA
Dpse	MSH3	2015-02-23	Dper	MSH11	heterospecific	sympatric	HS	Y				NA	NA	3	0	2015-03-04	Dpse	MSH3				NA	NA	NA
Dpse	MSH3	2015-02-23	Dper	FH2	heterospecific	sympatric	HS	N				NA	NA	3	0	2015-03-04	Dpse	MSH3				NA	NA	NA
Dpse	MSH3	2015-02-23	Dper	MSH11	heterospecific	sympatric	HS	Y				NA	NA	3	0	2015-03-04	Dpse	MSH3				NA	NA	NA
Dpse	MSH3	2015-02-23	Dper	FH2	heterospecific	sympatric	HS	N				NA	NA	3	0	2015-03-04	Dpse	MSH3				NA	NA	NA
Dpse	MSH3	2015-02-23	Dper	MSH11	heterospecific	sympatric	HS	Y				NA	NA	3	0	2015-03-04	Dpse	MSH3				NA	NA	NA
Dpse	MSH3	2015-02-23	Dper	FH2	heterospecific	sympatric	HS	N				NA	NA	3	0	2015-03-04	Dpse	MSH3				NA	NA	NA
Dpse	S4	2015-03-02	Dper	MSH10	heterospecific	sympatric	HS	N				NA	NA	2	1	2015-03-11	Dpse	S4	11:10:00			NA	NA	0
Dpse	S4	2015-03-02	Dper	CR1	heterospecific	sympatric	HS	Y				NA	NA	3	0	2015-03-11	Dpse	S4				NA	NA	NA
Dpse	S4	2015-03-02	Dper	MSH10	heterospecific	sympatric	HS	N				NA	NA	2	1	2015-03-11	Dpse	S4	11:10:00			NA	NA	0
Dpse	S4	2015-03-02	Dper	CR1	heterospecific	sympatric	HS	Y				NA	NA	3	0	2015-03-11	Dpse	S4				NA	NA	NA
Dpse	S4	2015-03-02	Dper	MSH10	heterospecific	sympatric	HS	N				NA	NA	3	0	2015-03-11	Dpse	S4				NA	NA	NA
Dpse	S4	2015-03-02	Dper	CR1	heterospecific	sympatric	HS	Y				NA	NA	2	1	2015-03-11	Dpse	S4	11:10:00	13:20:00	13:23:00	130	3	1
Dpse	S4	2015-03-02	Dper	MSH10	heterospecific	sympatric	HS	N				NA	NA	3	0	2015-03-11	Dpse	S4				NA	NA	NA
Dpse	S4	2015-03-02	Dper	CR1	heterospecific	sympatric	HS	Y				NA	NA	2	1	2015-03-11	Dpse	S4	11:11:00			NA	NA	0
Dpse	S4	2015-03-02	Dper	MSH10	heterospecific	sympatric	HS	N				NA	NA	3	0	2015-03-11	Dpse	S4				NA	NA	NA
Dpse	S4	2015-03-02	Dper	CR1	heterospecific	sympatric	HS	Y				NA	NA	3	0	2015-03-11	Dpse	S4				NA	NA	NA
Dpse	S4	2015-03-02	Dper	MSH10	heterospecific	sympatric	HS	N				NA	NA	3	0	2015-03-11	Dpse	S4				NA	NA	NA
Dpse	S4	2015-03-02	Dper	CR1	heterospecific	sympatric	HS	Y				NA	NA	3	0	2015-03-11	Dpse	S4				NA	NA	NA
Dpse	Z11	2015-03-02	Dper	MSH10	heterospecific	allopatric	HA	N				NA	NA	3	0	2015-03-11	Dpse	Z11				NA	NA	NA
Dpse	Z11	2015-03-02	Dper	CR1	heterospecific	allopatric	HA	N				NA	NA	2	1	2015-03-11	Dpse	Z11	11:11:00	12:40:00	12:42:00	89	2	1
Dpse	Z11	2015-03-02	Dper	MSH10	heterospecific	allopatric	HA	N				NA	NA	3	0	2015-03-11	Dpse	Z11				NA	NA	NA
Dpse	Z11	2015-03-02	Dper	CR1	heterospecific	allopatric	HA	N				NA	NA	3	0	2015-03-11	Dpse	Z11				NA	NA	NA
Dpse	Z11	2015-03-02	Dper	MSH10	heterospecific	allopatric	HA	N				NA	NA	3	0	2015-03-11	Dpse	Z11				NA	NA	NA
Dpse	Z11	2015-03-02	Dper	CR1	heterospecific	allopatric	HA	N				NA	NA	3	0	2015-03-11	Dpse	Z11				NA	NA	NA
Dpse	Z11	2015-03-02	Dper	MSH10	heterospecific	allopatric	HA	N				NA	NA	3	0	2015-03-11	Dpse	Z11				NA	NA	NA
Dpse	Z11	2015-03-02	Dper	CR1	heterospecific	allopatric	HA	N				NA	NA	3	0	2015-03-11	Dpse	Z11				NA	NA	NA
Dpse	Z11	2015-03-02	Dper	MSH10	heterospecific	allopatric	HA	N				NA	NA	3	0	2015-03-11	Dpse	Z11				NA	NA	NA
Dpse	Z11	2015-03-02	Dper	CR1	heterospecific	allopatric	HA	N				NA	NA	3	0	2015-03-11	Dpse	Z11				NA	NA	NA
Dpse	Z11	2015-03-02	Dper	MSH10	heterospecific	allopatric	HA	N				NA	NA	3	0	2015-03-11	Dpse	Z11				NA	NA	NA
Dpse	Z11	2015-03-02	Dper	CR1	heterospecific	allopatric	HA	N				NA	NA	3	0	2015-03-11	Dpse	Z11				NA	NA	NA
Dpse	MSH1	2015-03-02	Dper	CR1	heterospecific	sympatric	HS	N				NA	NA	3	0	2015-03-11	Dpse	MSH1				NA	NA	NA
Dpse	MSH1	2015-03-02	Dper	MSH10	heterospecific	sympatric	HS	Y				NA	NA	3	0	2015-03-11	Dpse	MSH1				NA	NA	NA
Dpse	MSH1	2015-03-02	Dper	CR1	heterospecific	sympatric	HS	N				NA	NA	3	0	2015-03-11	Dpse	MSH1				NA	NA	NA
Dpse	MSH1	2015-03-02	Dper	MSH10	heterospecific	sympatric	HS	Y				NA	NA	3	0	2015-03-11	Dpse	MSH1				NA	NA	NA
Dpse	MSH1	2015-03-02	Dper	CR1	heterospecific	sympatric	HS	N				NA	NA	3	0	2015-03-11	Dpse	MSH1				NA	NA	NA
Dpse	MSH1	2015-03-02	Dper	MSH10	heterospecific	sympatric	HS	Y				NA	NA	3	0	2015-03-11	Dpse	MSH1				NA	NA	NA
Dpse	MSH1	2015-03-02	Dper	CR1	heterospecific	sympatric	HS	N				NA	NA	3	0	2015-03-11	Dpse	MSH1				NA	NA	NA
Dpse	MSH1	2015-03-02	Dper	MSH10	heterospecific	sympatric	HS	Y				NA	NA	3	0	2015-03-11	Dpse	MSH1				NA	NA	NA
Dpse	MSH1	2015-03-02	Dper	CR1	heterospecific	sympatric	HS	N				NA	NA	3	0	2015-03-11	Dpse	MSH1				NA	NA	NA
Dpse	MSH1	2015-03-02	Dper	MSH10	heterospecific	sympatric	HS	Y				NA	NA	3	0	2015-03-11	Dpse	MSH1				NA	NA	NA
Dpse	MSH1	2015-03-02	Dper	CR1	heterospecific	sympatric	HS	N				NA	NA	3	0	2015-03-11	Dpse	MSH1				NA	NA	NA
Dpse	S4	2015-03-09	Dper	MSH10	heterospecific	sympatric	HS	N				NA	NA	3	0	2015-03-18	Dpse	S4				NA	NA	NA
Dpse	S4	2015-03-09	Dper	MSH10	heterospecific	sympatric	HS	N				NA	NA	3	0	2015-03-18	Dpse	S4				NA	NA	NA
Dpse	S4	2015-03-09	Dper	CR1	heterospecific	sympatric	HS	Y				NA	NA	2	1	2015-03-18	Dpse	S4	01:02:00			NA	NA	0
Dpse	S4	2015-03-09	Dper	MSH10	heterospecific	sympatric	HS	N				NA	NA	3	0	2015-03-18	Dpse	S4				NA	NA	NA
Dpse	S4	2015-03-09	Dper	MSH10	heterospecific	sympatric	HS	N				NA	NA	3	0	2015-03-18	Dpse	S4				NA	NA	NA
Dpse	S4	2015-03-09	Dper	CR1	heterospecific	sympatric	HS	Y				NA	NA	3	0	2015-03-18	Dpse	S4				NA	NA	NA
Dpse	S4	2015-03-09	Dper	MSH10	heterospecific	sympatric	HS	N				NA	NA	3	0	2015-03-18	Dpse	S4				NA	NA	NA
Dpse	S4	2015-03-09	Dper	CR1	heterospecific	sympatric	HS	Y				NA	NA	3	0	2015-03-18	Dpse	S4				NA	NA	NA
Dpse	S4	2015-03-09	Dper	MSH10	heterospecific	sympatric	HS	N				NA	NA	3	0	2015-03-18	Dpse	S4				NA	NA	NA
Dpse	S4	2015-03-09	Dper	CR1	heterospecific	sympatric	HS	Y				NA	NA	3	0	2015-03-18	Dpse	S4				NA	NA	NA
Dpse	Z11	2015-03-09	Dper	MSH10	heterospecific	allopatric	HA	N				NA	NA	2	1	2015-03-18	Dpse	Z11	01:03:00			NA	NA	0
Dpse	Z11	2015-03-09	Dper	CR1	heterospecific	allopatric	HA	N				NA	NA	2	1	2015-03-18	Dpse	Z11	01:04:00			NA	NA	0
Dpse	Z11	2015-03-09	Dper	MSH10	heterospecific	allopatric	HA	N				NA	NA	3	0	2015-03-18	Dpse	Z11				NA	NA	NA
Dpse	Z11	2015-03-09	Dper	CR1	heterospecific	allopatric	HA	N				NA	NA	2	1	2015-03-18	Dpse	Z11	01:04:00			NA	NA	0
Dpse	Z11	2015-03-09	Dper	MSH10	heterospecific	allopatric	HA	N				NA	NA	3	0	2015-03-18	Dpse	Z11				NA	NA	NA
Dpse	Z11	2015-03-09	Dper	CR1	heterospecific	allopatric	HA	N				NA	NA	3	0	2015-03-18	Dpse	Z11				NA	NA	NA
Dpse	Z11	2015-03-09	Dper	MSH10	heterospecific	allopatric	HA	N				NA	NA	3	0	2015-03-18	Dpse	Z11				NA	NA	NA
Dpse	Z11	2015-03-09	Dper	CR1	heterospecific	allopatric	HA	N				NA	NA	3	0	2015-03-18	Dpse	Z11				NA	NA	NA
Dpse	Z11	2015-03-09	Dper	MSH10	heterospecific	allopatric	HA	N				NA	NA	3	0	2015-03-18	Dpse	Z11				NA	NA	NA
Dpse	Z11	2015-03-09	Dper	CR1	heterospecific	allopatric	HA	N				NA	NA	3	0	2015-03-18	Dpse	Z11				NA	NA	NA
Dpse	Z11	2015-03-09	Dper	MSH10	heterospecific	allopatric	HA	N				NA	NA	3	0	2015-03-18	Dpse	Z11				NA	NA	NA
Dpse	Z11	2015-03-09	Dper	CR1	heterospecific	allopatric	HA	N				NA	NA	3	0	2015-03-18	Dpse	Z11				NA	NA	NA
Dpse	MSH1	2015-03-09	Dper	MSH10	heterospecific	sympatric	HS	Y				NA	NA	2	1	2015-03-18	Dpse	MSH1	01:05:00			NA	NA	0
Dpse	MSH1	2015-03-09	Dper	CR1	heterospecific	sympatric	HS	N				NA	NA	2	1	2015-03-18	Dpse	MSH1	01:05:00	01:08:00	01:11:00	3	3	1
Dpse	MSH1	2015-03-09	Dper	MSH10	heterospecific	sympatric	HS	Y				NA	NA	3	0	2015-03-18	Dpse	MSH1				NA	NA	NA
Dpse	MSH1	2015-03-09	Dper	MSH10	heterospecific	sympatric	HS	Y				NA	NA	3	0	2015-03-18	Dpse	MSH1				NA	NA	NA
Dpse	MSH1	2015-03-09	Dper	CR1	heterospecific	sympatric	HS	N				NA	NA	3	0	2015-03-18	Dpse	MSH1				NA	NA	NA
Dpse	MSH1	2015-03-09	Dper	MSH10	heterospecific	sympatric	HS	Y				NA	NA	3	0	2015-03-18	Dpse	MSH1				NA	NA	NA
Dpse	MSH1	2015-03-09	Dper	CR1	heterospecific	sympatric	HS	N				NA	NA	3	0	2015-03-18	Dpse	MSH1				NA	NA	NA
Dpse	MSH1	2015-03-09	Dper	MSH10	heterospecific	sympatric	HS	Y				NA	NA	3	0	2015-03-18	Dpse	MSH1				NA	NA	NA
Dpse	MSH1	2015-03-09	Dper	CR1	heterospecific	sympatric	HS	N				NA	NA	3	0	2015-03-18	Dpse	MSH1				NA	NA	NA
Dpse	MSH1	2015-03-09	Dper	MSH10	heterospecific	sympatric	HS	Y				NA	NA	3	0	2015-03-18	Dpse	MSH1				NA	NA	NA
Dpse	MSH1	2015-03-09	Dper	CR1	heterospecific	sympatric	HS	N				NA	NA	3	0	2015-03-18	Dpse	MSH1				NA	NA	NA
Dpse	S6	2015-03-16	Dper	MSH11	heterospecific	sympatric	HS	N				NA	NA	2	1	2015-03-25	Dpse	S6	11:50:00			NA	NA	0
Dpse	S6	2015-03-16	Dper	FH2	heterospecific	sympatric	HS	Y				NA	NA	3	0	2015-03-25	Dpse	S6				NA	NA	NA
Dpse	S6	2015-03-16	Dper	MSH11	heterospecific	sympatric	HS	N				NA	NA	2	1	2015-03-25	Dpse	S6				NA	NA	0		yes
Dpse	S6	2015-03-16	Dper	FH2	heterospecific	sympatric	HS	Y				NA	NA	3	0	2015-03-25	Dpse	S6				NA	NA	NA
Dpse	S6	2015-03-16	Dper	MSH11	heterospecific	sympatric	HS	N				NA	NA	2	1	2015-03-25	Dpse	S6	11:51:00			NA	NA	0
Dpse	S6	2015-03-16	Dper	FH2	heterospecific	sympatric	HS	Y				NA	NA	3	0	2015-03-25	Dpse	S6				NA	NA	NA
Dpse	S6	2015-03-16	Dper	MSH11	heterospecific	sympatric	HS	N				NA	NA	3	0	2015-03-25	Dpse	S6				NA	NA	NA
Dpse	S6	2015-03-16	Dper	FH2	heterospecific	sympatric	HS	Y				NA	NA	3	0	2015-03-25	Dpse	S6				NA	NA	NA
Dpse	S6	2015-03-16	Dper	MSH11	heterospecific	sympatric	HS	N				NA	NA	3	0	2015-03-25	Dpse	S6				NA	NA	NA
Dpse	S6	2015-03-16	Dper	FH2	heterospecific	sympatric	HS	Y				NA	NA	3	0	2015-03-25	Dpse	S6				NA	NA	NA
Dpse	S6	2015-03-16	Dper	MSH11	heterospecific	sympatric	HS	N				NA	NA	3	0	2015-03-25	Dpse	S6				NA	NA	NA
Dpse	S6	2015-03-16	Dper	FH2	heterospecific	sympatric	HS	Y				NA	NA	3	0	2015-03-25	Dpse	S6				NA	NA	NA
Dpse	Z34	2015-03-16	Dper	MSH11	heterospecific	allopatric	HA	N				NA	NA	2	1	2015-03-25	Dpse	Z34	11:53:00	12:39:00	12:42:00	46	3	1
Dpse	Z34	2015-03-16	Dper	FH2	heterospecific	allopatric	HA	N				NA	NA	3	0	2015-03-25	Dpse	Z34				NA	NA	NA
Dpse	Z34	2015-03-16	Dper	MSH11	heterospecific	allopatric	HA	N				NA	NA	2	1	2015-03-25	Dpse	Z34	11:53:00			NA	NA	0
Dpse	Z34	2015-03-16	Dper	FH2	heterospecific	allopatric	HA	N				NA	NA	3	0	2015-03-25	Dpse	Z34				NA	NA	NA
Dpse	Z34	2015-03-16	Dper	MSH11	heterospecific	allopatric	HA	N				NA	NA	3	0	2015-03-25	Dpse	Z34				NA	NA	NA
Dpse	Z34	2015-03-16	Dper	FH2	heterospecific	allopatric	HA	N				NA	NA	3	0	2015-03-25	Dpse	Z34				NA	NA	NA
Dpse	Z34	2015-03-16	Dper	MSH11	heterospecific	allopatric	HA	N				NA	NA	3	0	2015-03-25	Dpse	Z34				NA	NA	NA
Dpse	Z34	2015-03-16	Dper	FH2	heterospecific	allopatric	HA	N				NA	NA	3	0	2015-03-25	Dpse	Z34				NA	NA	NA
Dpse	Z34	2015-03-16	Dper	MSH11	heterospecific	allopatric	HA	N				NA	NA	3	0	2015-03-25	Dpse	Z34				NA	NA	NA
Dpse	Z34	2015-03-16	Dper	FH2	heterospecific	allopatric	HA	N				NA	NA	3	0	2015-03-25	Dpse	Z34				NA	NA	NA
Dpse	Z34	2015-03-16	Dper	MSH11	heterospecific	allopatric	HA	N				NA	NA	3	0	2015-03-25	Dpse	Z34				NA	NA	NA
Dpse	MSH3	2015-03-16	Dper	MSH11	heterospecific	sympatric	HS	Y				NA	NA	2	1	2015-03-25	Dpse	MSH3				NA	NA	0		yes
Dpse	MSH3	2015-03-16	Dper	FH2	heterospecific	sympatric	HS	N				NA	NA	2	1	2015-03-25	Dpse	MSH3				NA	NA	0		yes
Dpse	MSH3	2015-03-16	Dper	MSH11	heterospecific	sympatric	HS	Y				NA	NA	2	1	2015-03-25	Dpse	MSH3	11:55:00			NA	NA	0
Dpse	MSH3	2015-03-16	Dper	FH2	heterospecific	sympatric	HS	N				NA	NA	2	1	2015-03-25	Dpse	MSH3	11:58:00			NA	NA	0
Dpse	MSH3	2015-03-16	Dper	MSH11	heterospecific	sympatric	HS	Y				NA	NA	2	1	2015-03-25	Dpse	MSH3	11:56:00			NA	NA	0
Dpse	MSH3	2015-03-16	Dper	FH2	heterospecific	sympatric	HS	N				NA	NA	3	0	2015-03-25	Dpse	MSH3				NA	NA	NA
Dpse	MSH3	2015-03-16	Dper	MSH11	heterospecific	sympatric	HS	Y				NA	NA	3	0	2015-03-25	Dpse	MSH3				NA	NA	NA
Dpse	MSH3	2015-03-16	Dper	FH2	heterospecific	sympatric	HS	N				NA	NA	3	0	2015-03-25	Dpse	MSH3				NA	NA	NA
Dpse	MSH3	2015-03-16	Dper	MSH11	heterospecific	sympatric	HS	Y				NA	NA	3	0	2015-03-25	Dpse	MSH3				NA	NA	NA
Dpse	MSH3	2015-03-16	Dper	FH2	heterospecific	sympatric	HS	N				NA	NA	3	0	2015-03-25	Dpse	MSH3				NA	NA	NA
Dpse	MSH3	2015-03-16	Dper	MSH11	heterospecific	sympatric	HS	Y				NA	NA	3	0	2015-03-25	Dpse	MSH3				NA	NA	NA
Dpse	S6	2015-03-23	Dper	MSH11	heterospecific	sympatric	HS	N				NA	NA	2	1	2015-04-01	Dpse	S6				NA	NA	0
Dpse	S6	2015-03-23	Dper	FH2	heterospecific	sympatric	HS	Y				NA	NA	2	1	2015-04-01	Dpse	S6				NA	NA	0
Dpse	S6	2015-03-23	Dper	MSH11	heterospecific	sympatric	HS	N				NA	NA	3	0	2015-04-01	Dpse	S6				NA	NA	NA
Dpse	S6	2015-03-23	Dper	FH2	heterospecific	sympatric	HS	Y				NA	NA	3	0	2015-04-01	Dpse	S6				NA	NA	NA
Dpse	S6	2015-03-23	Dper	MSH11	heterospecific	sympatric	HS	N				NA	NA	3	0	2015-04-01	Dpse	S6				NA	NA	NA
Dpse	S6	2015-03-23	Dper	FH2	heterospecific	sympatric	HS	Y				NA	NA	3	0	2015-04-01	Dpse	S6				NA	NA	NA
Dpse	S6	2015-03-23	Dper	MSH11	heterospecific	sympatric	HS	N				NA	NA	3	0	2015-04-01	Dpse	S6				NA	NA	NA
Dpse	S6	2015-03-23	Dper	FH2	heterospecific	sympatric	HS	Y				NA	NA	3	0	2015-04-01	Dpse	S6				NA	NA	NA
Dpse	S6	2015-03-23	Dper	MSH11	heterospecific	sympatric	HS	N				NA	NA	3	0	2015-04-01	Dpse	S6				NA	NA	NA
Dpse	S6	2015-03-23	Dper	FH2	heterospecific	sympatric	HS	Y				NA	NA	3	0	2015-04-01	Dpse	S6				NA	NA	NA
Dpse	S6	2015-03-23	Dper	MSH11	heterospecific	sympatric	HS	N				NA	NA	3	0	2015-04-01	Dpse	S6				NA	NA	NA
Dpse	Z34	2015-03-23	Dper	MSH11	heterospecific	allopatric	HA	N				NA	NA	2	1	2015-04-01	Dpse	Z34	11:17:00			NA	NA	0
Dpse	Z34	2015-03-23	Dper	FH2	heterospecific	allopatric	HA	N				NA	NA	2	1	2015-04-01	Dpse	Z34				NA	NA	0		yes
Dpse	Z34	2015-03-23	Dper	MSH11	heterospecific	allopatric	HA	N				NA	NA	2	1	2015-04-01	Dpse	Z34	11:17:00	12:46:00	12:49:00	89	3	1
Dpse	Z34	2015-03-23	Dper	FH2	heterospecific	allopatric	HA	N				NA	NA	2	1	2015-04-01	Dpse	Z34	11:19:00			NA	NA	0
Dpse	Z34	2015-03-23	Dper	MSH11	heterospecific	allopatric	HA	N				NA	NA	2	1	2015-04-01	Dpse	Z34	11:18:00	11:32:00	11:33:00	14	1	1
Dpse	Z34	2015-03-23	Dper	FH2	heterospecific	allopatric	HA	N				NA	NA	2	1	2015-04-01	Dpse	Z34				NA	NA	0		yes
Dpse	Z34	2015-03-23	Dper	MSH11	heterospecific	allopatric	HA	N				NA	NA	2	1	2015-04-01	Dpse	Z34	11:18:00	11:39:00	11:42:00	21	3	1
Dpse	Z34	2015-03-23	Dper	FH2	heterospecific	allopatric	HA	N				NA	NA	2	1	2015-04-01	Dpse	Z34	11:20:00	14:03:00	14:06:00	163	3	1
Dpse	Z34	2015-03-23	Dper	MSH11	heterospecific	allopatric	HA	N				NA	NA	3	0	2015-04-01	Dpse	Z34				NA	NA	NA
Dpse	Z34	2015-03-23	Dper	FH2	heterospecific	allopatric	HA	N				NA	NA	3	0	2015-04-01	Dpse	Z34				NA	NA	NA
Dpse	Z34	2015-03-23	Dper	MSH11	heterospecific	allopatric	HA	N				NA	NA	3	0	2015-04-01	Dpse	Z34				NA	NA	NA
Dpse	Z34	2015-03-23	Dper	FH2	heterospecific	allopatric	HA	N				NA	NA	3	0	2015-04-01	Dpse	Z34				NA	NA	NA
Dpse	MSH3	2015-03-23	Dper	MSH11	heterospecific	sympatric	HS	Y				NA	NA	2	1	2015-04-01	Dpse	MSH3	11:21:00			NA	NA	0
Dpse	MSH3	2015-03-23	Dper	FH2	heterospecific	sympatric	HS	N				NA	NA	3	0	2015-04-01	Dpse	MSH3				NA	NA	NA
Dpse	MSH3	2015-03-23	Dper	MSH11	heterospecific	sympatric	HS	Y				NA	NA	3	0	2015-04-01	Dpse	MSH3				NA	NA	NA
Dpse	MSH3	2015-03-23	Dper	FH2	heterospecific	sympatric	HS	N				NA	NA	3	0	2015-04-01	Dpse	MSH3				NA	NA	NA
Dpse	MSH3	2015-03-23	Dper	MSH11	heterospecific	sympatric	HS	Y				NA	NA	3	0	2015-04-01	Dpse	MSH3				NA	NA	NA
Dpse	MSH3	2015-03-23	Dper	FH2	heterospecific	sympatric	HS	N				NA	NA	3	0	2015-04-01	Dpse	MSH3				NA	NA	NA
Dpse	MSH3	2015-03-23	Dper	MSH11	heterospecific	sympatric	HS	Y				NA	NA	3	0	2015-04-01	Dpse	MSH3				NA	NA	NA
Dpse	MSH3	2015-03-23	Dper	FH2	heterospecific	sympatric	HS	N				NA	NA	3	0	2015-04-01	Dpse	MSH3				NA	NA	NA
Dpse	MSH3	2015-03-23	Dper	MSH11	heterospecific	sympatric	HS	Y				NA	NA	3	0	2015-04-01	Dpse	MSH3				NA	NA	NA
Dpse	MSH3	2015-03-23	Dper	MSH11	heterospecific	sympatric	HS	Y				NA	NA	3	0	2015-04-01	Dpse	MSH3				NA	NA	NA
Dpse	S4	2015-03-30	Dper	MSH10	heterospecific	sympatric	HS	N				NA	NA	3	0	2015-04-08	Dpse	S4				NA	NA	NA
Dpse	S4	2015-03-30	Dper	CR1	heterospecific	sympatric	HS	Y				NA	NA	2	1	2015-04-08	Dpse	S4	11:36:00			NA	NA	0
Dpse	S4	2015-03-30	Dper	MSH10	heterospecific	sympatric	HS	N				NA	NA	2	1	2015-04-08	Dpse	S4	11:36:00			NA	NA	0
Dpse	S4	2015-03-30	Dper	CR1	heterospecific	sympatric	HS	Y				NA	NA	3	0	2015-04-08	Dpse	S4				NA	NA	NA
Dpse	S4	2015-03-30	Dper	MSH10	heterospecific	sympatric	HS	N				NA	NA	3	0	2015-04-08	Dpse	S4				NA	NA	NA
Dpse	S4	2015-03-30	Dper	CR1	heterospecific	sympatric	HS	Y				NA	NA	3	0	2015-04-08	Dpse	S4				NA	NA	NA
Dpse	S4	2015-03-30	Dper	MSH10	heterospecific	sympatric	HS	N				NA	NA	3	0	2015-04-08	Dpse	S4				NA	NA	NA
Dpse	S4	2015-03-30	Dper	CR1	heterospecific	sympatric	HS	Y				NA	NA	3	0	2015-04-08	Dpse	S4				NA	NA	NA
Dpse	S4	2015-03-30	Dper	MSH10	heterospecific	sympatric	HS	N				NA	NA	3	0	2015-04-08	Dpse	S4				NA	NA	NA
Dpse	S4	2015-03-30	Dper	CR1	heterospecific	sympatric	HS	Y				NA	NA	3	0	2015-04-08	Dpse	S4				NA	NA	NA
Dpse	S4	2015-03-30	Dper	MSH10	heterospecific	sympatric	HS	N				NA	NA	3	0	2015-04-08	Dpse	S4				NA	NA	NA
Dpse	Z11	2015-03-30	Dper	MSH10	heterospecific	allopatric	HA	N				NA	NA	2	1	2015-04-08	Dpse	Z11	11:38:00			NA	NA	0
Dpse	Z11	2015-03-30	Dper	CR1	heterospecific	allopatric	HA	N				NA	NA	3	0	2015-04-08	Dpse	Z11				NA	NA	NA
Dpse	Z11	2015-03-30	Dper	MSH10	heterospecific	allopatric	HA	N				NA	NA	3	0	2015-04-08	Dpse	Z11				NA	NA	NA
Dpse	Z11	2015-03-30	Dper	CR1	heterospecific	allopatric	HA	N				NA	NA	3	0	2015-04-08	Dpse	Z11				NA	NA	NA
Dpse	Z11	2015-03-30	Dper	MSH10	heterospecific	allopatric	HA	N				NA	NA	3	0	2015-04-08	Dpse	Z11				NA	NA	NA
Dpse	Z11	2015-03-30	Dper	CR1	heterospecific	allopatric	HA	N				NA	NA	3	0	2015-04-08	Dpse	Z11				NA	NA	NA
Dpse	Z11	2015-03-30	Dper	MSH10	heterospecific	allopatric	HA	N				NA	NA	3	0	2015-04-08	Dpse	Z11				NA	NA	NA
Dpse	Z11	2015-03-30	Dper	CR1	heterospecific	allopatric	HA	N				NA	NA	3	0	2015-04-08	Dpse	Z11				NA	NA	NA
Dpse	Z11	2015-03-30	Dper	MSH10	heterospecific	allopatric	HA	N				NA	NA	3	0	2015-04-08	Dpse	Z11				NA	NA	NA
Dpse	Z11	2015-03-30	Dper	CR1	heterospecific	allopatric	HA	N				NA	NA	3	0	2015-04-08	Dpse	Z11				NA	NA	NA
Dpse	Z11	2015-03-30	Dper	MSH10	heterospecific	allopatric	HA	N				NA	NA	3	0	2015-04-08	Dpse	Z11				NA	NA	NA
Dpse	Z11	2015-03-30	Dper	CR1	heterospecific	allopatric	HA	N				NA	NA	3	0	2015-04-08	Dpse	Z11				NA	NA	NA
Dpse	MSH1	2015-03-30	Dper	MSH10	heterospecific	sympatric	HS	Y				NA	NA	3	0	2015-04-08	Dpse	MSH1				NA	NA	NA
Dpse	MSH1	2015-03-30	Dper	CR1	heterospecific	sympatric	HS	N				NA	NA	3	0	2015-04-08	Dpse	MSH1				NA	NA	NA
Dpse	MSH1	2015-03-30	Dper	MSH10	heterospecific	sympatric	HS	Y				NA	NA	3	0	2015-04-08	Dpse	MSH1				NA	NA	NA
Dpse	MSH1	2015-03-30	Dper	CR1	heterospecific	sympatric	HS	N				NA	NA	3	0	2015-04-08	Dpse	MSH1				NA	NA	NA
Dpse	MSH1	2015-03-30	Dper	MSH10	heterospecific	sympatric	HS	Y				NA	NA	3	0	2015-04-08	Dpse	MSH1				NA	NA	NA
Dpse	MSH1	2015-03-30	Dper	CR1	heterospecific	sympatric	HS	N				NA	NA	3	0	2015-04-08	Dpse	MSH1				NA	NA	NA
Dpse	MSH1	2015-03-30	Dper	MSH10	heterospecific	sympatric	HS	Y				NA	NA	3	0	2015-04-08	Dpse	MSH1				NA	NA	NA
Dpse	MSH1	2015-03-30	Dper	CR1	heterospecific	sympatric	HS	N				NA	NA	3	0	2015-04-08	Dpse	MSH1				NA	NA	NA
Dpse	S6	2015-04-03	Dper	MSH11	heterospecific	sympatric	HS	N				NA	NA	2	1	2015-04-15	Dpse	S6				NA	NA	0	Female escaped	yes
Dpse	S6	2015-04-03	Dper	FH2	heterospecific	sympatric	HS	Y				NA	NA	2	1	2015-04-15	Dpse	S6	01:42:00			NA	NA	0
Dpse	S6	2015-04-03	Dper	MSH11	heterospecific	sympatric	HS	N				NA	NA	3	0	2015-04-15	Dpse	S6				NA	NA	NA
Dpse	S6	2015-04-03	Dper	FH2	heterospecific	sympatric	HS	Y				NA	NA	2	1	2015-04-15	Dpse	S6	01:42:00			NA	NA	0
Dpse	S6	2015-04-03	Dper	MSH11	heterospecific	sympatric	HS	N				NA	NA	3	0	2015-04-15	Dpse	S6				NA	NA	NA
Dpse	S6	2015-04-03	Dper	FH2	heterospecific	sympatric	HS	Y				NA	NA	3	0	2015-04-15	Dpse	S6				NA	NA	NA
Dpse	S6	2015-04-03	Dper	MSH11	heterospecific	sympatric	HS	N				NA	NA	3	0	2015-04-15	Dpse	S6				NA	NA	NA
Dpse	S6	2015-04-03	Dper	FH2	heterospecific	sympatric	HS	Y				NA	NA	3	0	2015-04-15	Dpse	S6				NA	NA	NA
Dpse	S6	2015-04-03	Dper	MSH11	heterospecific	sympatric	HS	N				NA	NA	3	0	2015-04-15	Dpse	S6				NA	NA	NA
Dpse	S6	2015-04-03	Dper	FH2	heterospecific	sympatric	HS	Y				NA	NA	3	0	2015-04-15	Dpse	S6				NA	NA	NA
Dpse	S6	2015-04-03	Dper	MSH11	heterospecific	sympatric	HS	N				NA	NA	3	0	2015-04-15	Dpse	S6				NA	NA	NA
Dpse	S6	2015-04-03	Dper	FH2	heterospecific	sympatric	HS	Y				NA	NA	3	0	2015-04-15	Dpse	S6				NA	NA	NA
Dpse	Z34	2015-04-03	Dper	MSH11	heterospecific	allopatric	HA	N				NA	NA	2	1	2015-04-15	Dpse	Z34	01:43:00			NA	NA	0
Dpse	Z34	2015-04-03	Dper	FH2	heterospecific	allopatric	HA	N				NA	NA	2	1	2015-04-15	Dpse	Z34	01:44:00			NA	NA	0
Dpse	Z34	2015-04-03	Dper	MSH11	heterospecific	allopatric	HA	N				NA	NA	3	0	2015-04-15	Dpse	Z34				NA	NA	NA
Dpse	Z34	2015-04-03	Dper	FH2	heterospecific	allopatric	HA	N				NA	NA	3	0	2015-04-15	Dpse	Z34				NA	NA	NA
Dpse	Z34	2015-04-03	Dper	MSH11	heterospecific	allopatric	HA	N				NA	NA	3	0	2015-04-15	Dpse	Z34				NA	NA	NA
Dpse	Z34	2015-04-03	Dper	FH2	heterospecific	allopatric	HA	N				NA	NA	3	0	2015-04-15	Dpse	Z34				NA	NA	NA
Dpse	Z34	2015-04-03	Dper	MSH11	heterospecific	allopatric	HA	N				NA	NA	3	0	2015-04-15	Dpse	Z34				NA	NA	NA
Dpse	Z34	2015-04-03	Dper	FH2	heterospecific	allopatric	HA	N				NA	NA	3	0	2015-04-15	Dpse	Z34				NA	NA	NA
Dpse	Z34	2015-04-03	Dper	MSH11	heterospecific	allopatric	HA	N				NA	NA	3	0	2015-04-15	Dpse	Z34				NA	NA	NA
Dpse	Z34	2015-04-03	Dper	FH2	heterospecific	allopatric	HA	N				NA	NA	3	0	2015-04-15	Dpse	Z34				NA	NA	NA
Dpse	Z34	2015-04-03	Dper	MSH11	heterospecific	allopatric	HA	N				NA	NA	3	0	2015-04-15	Dpse	Z34				NA	NA	NA
Dpse	Z34	2015-04-03	Dper	FH2	heterospecific	allopatric	HA	N				NA	NA	3	0	2015-04-15	Dpse	Z34				NA	NA	NA
Dpse	MSH3	2015-04-03	Dper	MSH11	heterospecific	sympatric	HS	Y				NA	NA	2	1	2015-04-15	Dpse	MSH3	01:45:00			NA	NA	0
Dpse	MSH3	2015-04-03	Dper	FH2	heterospecific	sympatric	HS	N				NA	NA	2	1	2015-04-15	Dpse	MSH3	01:45:00			NA	NA	0
Dpse	MSH3	2015-04-03	Dper	MSH11	heterospecific	sympatric	HS	Y				NA	NA	3	0	2015-04-15	Dpse	MSH3				NA	NA	NA
Dpse	MSH3	2015-04-03	Dper	FH2	heterospecific	sympatric	HS	N				NA	NA	2	1	2015-04-15	Dpse	MSH3	01:46:00			NA	NA	0
Dpse	MSH3	2015-04-03	Dper	MSH11	heterospecific	sympatric	HS	Y				NA	NA	3	0	2015-04-15	Dpse	MSH3				NA	NA	NA
Dpse	MSH3	2015-04-03	Dper	FH2	heterospecific	sympatric	HS	N				NA	NA	2	1	2015-04-15	Dpse	MSH3				NA	NA	0	dead female	yes
Dpse	MSH3	2015-04-03	Dper	MSH11	heterospecific	sympatric	HS	Y				NA	NA	3	0	2015-04-15	Dpse	MSH3				NA	NA	NA
Dpse	MSH3	2015-04-03	Dper	FH2	heterospecific	sympatric	HS	N				NA	NA	2	1	2015-04-15	Dpse	MSH3	01:47:00			NA	NA	0
Dpse	MSH3	2015-04-03	Dper	MSH11	heterospecific	sympatric	HS	Y				NA	NA	3	0	2015-04-15	Dpse	MSH3				NA	NA	NA
Dpse	MSH3	2015-04-03	Dper	FH2	heterospecific	sympatric	HS	N				NA	NA	3	0	2015-04-15	Dpse	MSH3				NA	NA	NA
Dpse	MSH3	2015-04-03	Dper	MSH11	heterospecific	sympatric	HS	Y				NA	NA	3	0	2015-04-15	Dpse	MSH3				NA	NA	NA
Dpse	MSH3	2015-04-03	Dper	FH2	heterospecific	sympatric	HS	N				NA	NA	3	0	2015-04-15	Dpse	MSH3				NA	NA	NA
Dpse	S6	2015-04-13	Dper	MSH11	heterospecific	sympatric	HS	N				NA	NA	3	0	2015-04-22	Dpse	S6				NA	NA	NA
Dpse	S6	2015-04-13	Dper	FH2	heterospecific	sympatric	HS	Y				NA	NA	3	0	2015-04-22	Dpse	S6				NA	NA	NA
Dpse	S6	2015-04-13	Dper	MSH11	heterospecific	sympatric	HS	N				NA	NA	3	0	2015-04-22	Dpse	S6				NA	NA	NA
Dpse	S6	2015-04-13	Dper	FH2	heterospecific	sympatric	HS	Y				NA	NA	3	0	2015-04-22	Dpse	S6				NA	NA	NA
Dpse	S6	2015-04-13	Dper	MSH11	heterospecific	sympatric	HS	N				NA	NA	3	0	2015-04-22	Dpse	S6				NA	NA	NA
Dpse	S6	2015-04-13	Dper	FH2	heterospecific	sympatric	HS	Y				NA	NA	3	0	2015-04-22	Dpse	S6				NA	NA	NA
Dpse	Z34	2015-04-13	Dper	MSH11	heterospecific	allopatric	HA	N				NA	NA	3	0	2015-04-22	Dpse	Z34				NA	NA	NA
Dpse	Z34	2015-04-13	Dper	FH2	heterospecific	allopatric	HA	N				NA	NA	3	0	2015-04-22	Dpse	Z34				NA	NA	NA
Dpse	Z34	2015-04-13	Dper	MSH11	heterospecific	allopatric	HA	N				NA	NA	3	0	2015-04-22	Dpse	Z34				NA	NA	NA
Dpse	Z34	2015-04-13	Dper	FH2	heterospecific	allopatric	HA	N				NA	NA	3	0	2015-04-22	Dpse	Z34				NA	NA	NA
Dpse	Z34	2015-04-13	Dper	MSH11	heterospecific	allopatric	HA	N				NA	NA	3	0	2015-04-22	Dpse	Z34				NA	NA	NA
Dpse	Z34	2015-04-13	Dper	FH2	heterospecific	allopatric	HA	N				NA	NA	3	0	2015-04-22	Dpse	Z34				NA	NA	NA
Dpse	MSH3	2015-04-13	Dper	MSH11	heterospecific	sympatric	HS	Y				NA	NA	2	1	2015-04-22	Dpse	MSH3	12:36:00			NA	NA	0
Dpse	MSH3	2015-04-13	Dper	FH2	heterospecific	sympatric	HS	N				NA	NA	2	1	2015-04-22	Dpse	MSH3	12:36:00			NA	NA	0
Dpse	MSH3	2015-04-13	Dper	MSH11	heterospecific	sympatric	HS	Y				NA	NA	3	0	2015-04-22	Dpse	MSH3				NA	NA	NA
Dpse	MSH3	2015-04-13	Dper	FH2	heterospecific	sympatric	HS	N				NA	NA	2	1	2015-04-22	Dpse	MSH3	12:36:00			NA	NA	0
Dpse	MSH3	2015-04-13	Dper	MSH11	heterospecific	sympatric	HS	Y				NA	NA	3	0	2015-04-22	Dpse	MSH3				NA	NA	NA
Dpse	MSH3	2015-04-13	Dper	FH2	heterospecific	sympatric	HS	N				NA	NA	3	0	2015-04-22	Dpse	MSH3				NA	NA	NA
Dpse	S6	2015-04-27	Dper	MSH10	heterospecific	sympatric	HS	N				NA	NA	2	1	2015-05-06	Dpse	S6	12:26:00			NA	NA	0
Dpse	S6	2015-04-27	Dper	CR1	heterospecific	sympatric	HS	Y				NA	NA	2	1	2015-05-06	Dpse	S6	12:26:00			NA	NA	0
Dpse	S6	2015-04-27	Dper	MSH10	heterospecific	sympatric	HS	N				NA	NA	3	0	2015-05-06	Dpse	S6				NA	NA	NA
Dpse	S6	2015-04-27	Dper	CR1	heterospecific	sympatric	HS	Y				NA	NA	3	0	2015-05-06	Dpse	S6				NA	NA	NA
Dpse	S6	2015-04-27	Dper	MSH10	heterospecific	sympatric	HS	N				NA	NA	3	0	2015-05-06	Dpse	S6				NA	NA	NA
Dpse	S6	2015-04-27	Dper	CR1	heterospecific	sympatric	HS	Y				NA	NA	3	0	2015-05-06	Dpse	S6				NA	NA	NA
Dpse	S6	2015-04-27	Dper	MSH10	heterospecific	sympatric	HS	N				NA	NA	3	0	2015-05-06	Dpse	S6				NA	NA	NA
Dpse	S6	2015-04-27	Dper	CR1	heterospecific	sympatric	HS	Y				NA	NA	3	0	2015-05-06	Dpse	S6				NA	NA	NA
Dpse	S6	2015-04-27	Dper	MSH10	heterospecific	sympatric	HS	N				NA	NA	3	0	2015-05-06	Dpse	S6				NA	NA	NA
Dpse	S6	2015-04-27	Dper	CR1	heterospecific	sympatric	HS	Y				NA	NA	3	0	2015-05-06	Dpse	S6				NA	NA	NA
Dpse	S6	2015-04-27	Dper	MSH10	heterospecific	sympatric	HS	N				NA	NA	3	0	2015-05-06	Dpse	S6				NA	NA	NA
Dpse	S6	2015-04-27	Dper	CR1	heterospecific	sympatric	HS	Y				NA	NA	3	0	2015-05-06	Dpse	S6				NA	NA	NA
Dpse	Z34	2015-04-27	Dper	MSH10	heterospecific	allopatric	HA	N				NA	NA	2	1	2015-05-06	Dpse	Z34	12:27:00	12:34:00	12:36:00	7	2	1
Dpse	Z34	2015-04-27	Dper	CR1	heterospecific	allopatric	HA	N				NA	NA	2	1	2015-05-06	Dpse	Z34	12:28:00			NA	NA	0
Dpse	Z34	2015-04-27	Dper	MSH10	heterospecific	allopatric	HA	N				NA	NA	2	1	2015-05-06	Dpse	Z34	12:29:00			NA	NA	0
Dpse	Z34	2015-04-27	Dper	CR1	heterospecific	allopatric	HA	N				NA	NA	3	0	2015-05-06	Dpse	Z34				NA	NA	NA
Dpse	Z34	2015-04-27	Dper	MSH10	heterospecific	allopatric	HA	N				NA	NA	3	0	2015-05-06	Dpse	Z34				NA	NA	NA
Dpse	Z34	2015-04-27	Dper	CR1	heterospecific	allopatric	HA	N				NA	NA	3	0	2015-05-06	Dpse	Z34				NA	NA	NA
Dpse	Z34	2015-04-27	Dper	MSH10	heterospecific	allopatric	HA	N				NA	NA	3	0	2015-05-06	Dpse	Z34				NA	NA	NA
Dpse	Z34	2015-04-27	Dper	CR1	heterospecific	allopatric	HA	N				NA	NA	3	0	2015-05-06	Dpse	Z34				NA	NA	NA
Dpse	Z34	2015-04-27	Dper	MSH10	heterospecific	allopatric	HA	N				NA	NA	3	0	2015-05-06	Dpse	Z34				NA	NA	NA
Dpse	Z34	2015-04-27	Dper	CR1	heterospecific	allopatric	HA	N				NA	NA	3	0	2015-05-06	Dpse	Z34				NA	NA	NA
Dpse	Z34	2015-04-27	Dper	MSH10	heterospecific	allopatric	HA	N				NA	NA	3	0	2015-05-06	Dpse	Z34				NA	NA	NA
Dpse	MSH3	2015-04-27	Dper	MSH10	heterospecific	sympatric	HS	Y				NA	NA	2	1	2015-05-06	Dpse	MSH3	12:29:00			NA	NA	0
Dpse	MSH3	2015-04-27	Dper	CR1	heterospecific	sympatric	HS	N				NA	NA	3	0	2015-05-06	Dpse	MSH3				NA	NA	NA
Dpse	MSH3	2015-04-27	Dper	MSH10	heterospecific	sympatric	HS	Y				NA	NA	3	0	2015-05-06	Dpse	MSH3				NA	NA	NA
Dpse	MSH3	2015-04-27	Dper	CR1	heterospecific	sympatric	HS	N				NA	NA	3	0	2015-05-06	Dpse	MSH3				NA	NA	NA
Dpse	MSH3	2015-04-27	Dper	MSH10	heterospecific	sympatric	HS	Y				NA	NA	3	0	2015-05-06	Dpse	MSH3				NA	NA	NA
Dpse	MSH3	2015-04-27	Dper	CR1	heterospecific	sympatric	HS	N				NA	NA	3	0	2015-05-06	Dpse	MSH3				NA	NA	NA
Dpse	MSH3	2015-04-27	Dper	MSH10	heterospecific	sympatric	HS	Y				NA	NA	3	0	2015-05-06	Dpse	MSH3				NA	NA	NA
Dpse	MSH3	2015-04-27	Dper	CR1	heterospecific	sympatric	HS	N				NA	NA	3	0	2015-05-06	Dpse	MSH3				NA	NA	NA
Dpse	MSH3	2015-04-27	Dper	MSH10	heterospecific	sympatric	HS	Y				NA	NA	3	0	2015-05-06	Dpse	MSH3				NA	NA	NA
Dpse	MSH3	2015-04-27	Dper	CR1	heterospecific	sympatric	HS	N				NA	NA	3	0	2015-05-06	Dpse	MSH3				NA	NA	NA
Dpse	MSH3	2015-04-27	Dper	MSH10	heterospecific	sympatric	HS	Y				NA	NA	3	0	2015-05-06	Dpse	MSH3				NA	NA	NA
Dpse	MSH3	2015-04-27	Dper	CR1	heterospecific	sympatric	HS	N				NA	NA	3	0	2015-05-06	Dpse	MSH3				NA	NA	NA
Dpse	S4	2015-05-04	Dper	MSH11	heterospecific	sympatric	HS	N				NA	NA	2	1	2015-05-13	Dpse	S4				NA	NA	0
Dpse	S4	2015-05-04	Dper	FH2	heterospecific	sympatric	HS	Y				NA	NA	2	1	2015-05-13	Dpse	S4				NA	NA	0
Dpse	S4	2015-05-04	Dper	MSH11	heterospecific	sympatric	HS	N				NA	NA	3	0	2015-05-13	Dpse	S4				NA	NA	NA
Dpse	S4	2015-05-04	Dper	FH2	heterospecific	sympatric	HS	Y				NA	NA	2	1	2015-05-13	Dpse	S4	12:00:00			NA	NA	0
Dpse	S4	2015-05-04	Dper	MSH11	heterospecific	sympatric	HS	N				NA	NA	3	0	2015-05-13	Dpse	S4				NA	NA	NA
Dpse	S4	2015-05-04	Dper	FH2	heterospecific	sympatric	HS	Y				NA	NA	3	0	2015-05-13	Dpse	S4				NA	NA	NA
Dpse	S4	2015-05-04	Dper	MSH11	heterospecific	sympatric	HS	N				NA	NA	3	0	2015-05-13	Dpse	S4				NA	NA	NA
Dpse	S4	2015-05-04	Dper	FH2	heterospecific	sympatric	HS	Y				NA	NA	3	0	2015-05-13	Dpse	S4				NA	NA	NA
Dpse	S4	2015-05-04	Dper	MSH11	heterospecific	sympatric	HS	N				NA	NA	3	0	2015-05-13	Dpse	S4				NA	NA	NA
Dpse	S4	2015-05-04	Dper	FH2	heterospecific	sympatric	HS	Y				NA	NA	3	0	2015-05-13	Dpse	S4				NA	NA	NA
Dpse	S4	2015-05-04	Dper	MSH11	heterospecific	sympatric	HS	N				NA	NA	3	0	2015-05-13	Dpse	S4				NA	NA	NA
Dpse	S4	2015-05-04	Dper	FH2	heterospecific	sympatric	HS	Y				NA	NA	3	0	2015-05-13	Dpse	S4				NA	NA	NA
Dpse	Z11	2015-05-04	Dper	MSH11	heterospecific	allopatric	HA	N				NA	NA	3	0	2015-05-13	Dpse	Z11				NA	NA	NA
Dpse	Z11	2015-05-04	Dper	FH2	heterospecific	allopatric	HA	N				NA	NA	2	1	2015-05-13	Dpse	Z11	12:00:00			NA	NA	0
Dpse	Z11	2015-05-04	Dper	MSH11	heterospecific	allopatric	HA	N				NA	NA	3	0	2015-05-13	Dpse	Z11				NA	NA	NA
Dpse	Z11	2015-05-04	Dper	FH2	heterospecific	allopatric	HA	N				NA	NA	3	0	2015-05-13	Dpse	Z11				NA	NA	NA
Dpse	Z11	2015-05-04	Dper	MSH11	heterospecific	allopatric	HA	N				NA	NA	3	0	2015-05-13	Dpse	Z11				NA	NA	NA
Dpse	Z11	2015-05-04	Dper	FH2	heterospecific	allopatric	HA	N				NA	NA	3	0	2015-05-13	Dpse	Z11				NA	NA	NA
Dpse	Z11	2015-05-04	Dper	MSH11	heterospecific	allopatric	HA	N				NA	NA	3	0	2015-05-13	Dpse	Z11				NA	NA	NA
Dpse	Z11	2015-05-04	Dper	FH2	heterospecific	allopatric	HA	N				NA	NA	3	0	2015-05-13	Dpse	Z11				NA	NA	NA
Dpse	Z11	2015-05-04	Dper	MSH11	heterospecific	allopatric	HA	N				NA	NA	3	0	2015-05-13	Dpse	Z11				NA	NA	NA
Dpse	Z11	2015-05-04	Dper	FH2	heterospecific	allopatric	HA	N				NA	NA	3	0	2015-05-13	Dpse	Z11				NA	NA	NA
Dpse	Z11	2015-05-04	Dper	MSH11	heterospecific	allopatric	HA	N				NA	NA	3	0	2015-05-13	Dpse	Z11				NA	NA	NA
Dpse	Z11	2015-05-04	Dper	FH2	heterospecific	allopatric	HA	N				NA	NA	3	0	2015-05-13	Dpse	Z11				NA	NA	NA
Dpse	MSH1	2015-05-04	Dper	MSH11	heterospecific	sympatric	HS	Y				NA	NA	2	1	2015-05-13	Dpse	MSH1	12:00:00			NA	NA	0
Dpse	MSH1	2015-05-04	Dper	FH2	heterospecific	sympatric	HS	N				NA	NA	3	0	2015-05-13	Dpse	MSH1				NA	NA	NA
Dpse	MSH1	2015-05-04	Dper	MSH11	heterospecific	sympatric	HS	Y				NA	NA	3	0	2015-05-13	Dpse	MSH1				NA	NA	NA
Dpse	MSH1	2015-05-04	Dper	FH2	heterospecific	sympatric	HS	N				NA	NA	3	0	2015-05-13	Dpse	MSH1				NA	NA	NA
Dpse	MSH1	2015-05-04	Dper	MSH11	heterospecific	sympatric	HS	Y				NA	NA	3	0	2015-05-13	Dpse	MSH1				NA	NA	NA
Dpse	MSH1	2015-05-04	Dper	FH2	heterospecific	sympatric	HS	N				NA	NA	3	0	2015-05-13	Dpse	MSH1				NA	NA	NA
Dpse	MSH1	2015-05-04	Dper	MSH11	heterospecific	sympatric	HS	Y				NA	NA	3	0	2015-05-13	Dpse	MSH1				NA	NA	NA
Dpse	MSH1	2015-05-04	Dper	FH2	heterospecific	sympatric	HS	N				NA	NA	3	0	2015-05-13	Dpse	MSH1				NA	NA	NA
Dpse	MSH1	2015-05-04	Dper	MSH11	heterospecific	sympatric	HS	Y				NA	NA	3	0	2015-05-13	Dpse	MSH1				NA	NA	NA
Dpse	MSH1	2015-05-04	Dper	FH2	heterospecific	sympatric	HS	N				NA	NA	3	0	2015-05-13	Dpse	MSH1				NA	NA	NA
Dpse	MSH1	2015-05-04	Dper	MSH11	heterospecific	sympatric	HS	Y				NA	NA	3	0	2015-05-13	Dpse	MSH1				NA	NA	NA
Dpse	MSH1	2015-05-04	Dper	FH2	heterospecific	sympatric	HS	N				NA	NA	3	0	2015-05-13	Dpse	MSH1				NA	NA	NA
Dpse	S4	2015-05-11	Dper	MSH11	heterospecific	sympatric	HS	N				NA	NA	2	1	2015-05-20	Dpse	S4				NA	NA	0	missed remating	yes
Dpse	S4	2015-05-11	Dper	FH2	heterospecific	sympatric	HS	Y				NA	NA	2	1	2015-05-20	Dpse	S4				NA	NA	0	missed remating	yes
Dpse	S4	2015-05-11	Dper	MSH11	heterospecific	sympatric	HS	N				NA	NA	2	1	2015-05-20	Dpse	S4				NA	NA	0	missed remating	yes
Dpse	S4	2015-05-11	Dper	FH2	heterospecific	sympatric	HS	Y				NA	NA	2	1	2015-05-20	Dpse	S4				NA	NA	0	missed remating	yes
Dpse	S4	2015-05-11	Dper	MSH11	heterospecific	sympatric	HS	N				NA	NA	3	0	2015-05-20	Dpse	S4				NA	NA	NA	missed remating	yes
Dpse	S4	2015-05-11	Dper	FH2	heterospecific	sympatric	HS	Y				NA	NA	2	1	2015-05-20	Dpse	S4				NA	NA	0	missed remating	yes
Dpse	S4	2015-05-11	Dper	MSH11	heterospecific	sympatric	HS	N				NA	NA	3	0	2015-05-20	Dpse	S4				NA	NA	NA	missed remating	yes
Dpse	S4	2015-05-11	Dper	FH2	heterospecific	sympatric	HS	Y				NA	NA	3	0	2015-05-20	Dpse	S4				NA	NA	NA	missed remating	yes
Dpse	S4	2015-05-11	Dper	MSH11	heterospecific	sympatric	HS	N				NA	NA	3	0	2015-05-20	Dpse	S4				NA	NA	NA	missed remating	yes
Dpse	S4	2015-05-11	Dper	FH2	heterospecific	sympatric	HS	Y				NA	NA	3	0	2015-05-20	Dpse	S4				NA	NA	NA	missed remating	yes
Dpse	S4	2015-05-11	Dper	MSH11	heterospecific	sympatric	HS	N				NA	NA	3	0	2015-05-20	Dpse	S4				NA	NA	NA	missed remating	yes
Dpse	S4	2015-05-11	Dper	FH2	heterospecific	sympatric	HS	Y				NA	NA	3	0	2015-05-20	Dpse	S4				NA	NA	NA	missed remating	yes
Dpse	Z11	2015-05-11	Dper	MSH11	heterospecific	allopatric	HA	N				NA	NA	2	1	2015-05-20	Dpse	Z11				NA	NA	0	missed remating	yes
Dpse	Z11	2015-05-11	Dper	FH2	heterospecific	allopatric	HA	N				NA	NA	2	1	2015-05-20	Dpse	Z11				NA	NA	0	missed remating	yes
Dpse	Z11	2015-05-11	Dper	MSH11	heterospecific	allopatric	HA	N				NA	NA	2	1	2015-05-20	Dpse	Z11				NA	NA	0	missed remating	yes
Dpse	Z11	2015-05-11	Dper	FH2	heterospecific	allopatric	HA	N				NA	NA	2	1	2015-05-20	Dpse	Z11				NA	NA	0	missed remating	yes
Dpse	Z11	2015-05-11	Dper	MSH11	heterospecific	allopatric	HA	N				NA	NA	3	0	2015-05-20	Dpse	Z11				NA	NA	NA	missed remating	yes
Dpse	Z11	2015-05-11	Dper	FH2	heterospecific	allopatric	HA	N				NA	NA	2	1	2015-05-20	Dpse	Z11				NA	NA	0	missed remating	yes
Dpse	Z11	2015-05-11	Dper	MSH11	heterospecific	allopatric	HA	N				NA	NA	3	0	2015-05-20	Dpse	Z11				NA	NA	NA	missed remating	yes
Dpse	Z11	2015-05-11	Dper	FH2	heterospecific	allopatric	HA	N				NA	NA	2	1	2015-05-20	Dpse	Z11				NA	NA	0	missed remating	yes
Dpse	Z11	2015-05-11	Dper	MSH11	heterospecific	allopatric	HA	N				NA	NA	3	0	2015-05-20	Dpse	Z11				NA	NA	NA	missed remating	yes
Dpse	Z11	2015-05-11	Dper	FH2	heterospecific	allopatric	HA	N				NA	NA	2	1	2015-05-20	Dpse	Z11				NA	NA	0	missed remating	yes
Dpse	Z11	2015-05-11	Dper	MSH11	heterospecific	allopatric	HA	N				NA	NA	3	0	2015-05-20	Dpse	Z11				NA	NA	NA	missed remating	yes
Dpse	Z11	2015-05-11	Dper	FH2	heterospecific	allopatric	HA	N				NA	NA	3	0	2015-05-20	Dpse	Z11				NA	NA	NA	missed remating	yes
Dpse	MSH1	2015-05-11	Dper	MSH11	heterospecific	sympatric	HS	Y				NA	NA	3	0	2015-05-20	Dpse	MSH1				NA	NA	NA	missed remating	yes
Dpse	MSH1	2015-05-11	Dper	FH2	heterospecific	sympatric	HS	N				NA	NA	3	0	2015-05-20	Dpse	MSH1				NA	NA	NA	missed remating	yes
Dpse	MSH1	2015-05-11	Dper	MSH11	heterospecific	sympatric	HS	Y				NA	NA	3	0	2015-05-20	Dpse	MSH1				NA	NA	NA	missed remating	yes
Dpse	MSH1	2015-05-11	Dper	FH2	heterospecific	sympatric	HS	N				NA	NA	3	0	2015-05-20	Dpse	MSH1				NA	NA	NA	missed remating	yes
Dpse	MSH1	2015-05-11	Dper	MSH11	heterospecific	sympatric	HS	Y				NA	NA	3	0	2015-05-20	Dpse	MSH1				NA	NA	NA	missed remating	yes
Dpse	MSH1	2015-05-11	Dper	FH2	heterospecific	sympatric	HS	N				NA	NA	3	0	2015-05-20	Dpse	MSH1				NA	NA	NA	missed remating	yes
Dpse	MSH1	2015-05-11	Dper	MSH11	heterospecific	sympatric	HS	Y				NA	NA	3	0	2015-05-20	Dpse	MSH1				NA	NA	NA	missed remating	yes
Dpse	MSH1	2015-05-11	Dper	FH2	heterospecific	sympatric	HS	N				NA	NA	3	0	2015-05-20	Dpse	MSH1				NA	NA	NA	missed remating	yes
Dpse	MSH1	2015-05-11	Dper	MSH11	heterospecific	sympatric	HS	Y				NA	NA	3	0	2015-05-20	Dpse	MSH1				NA	NA	NA	missed remating	yes
Dpse	MSH1	2015-05-11	Dper	FH2	heterospecific	sympatric	HS	N				NA	NA	3	0	2015-05-20	Dpse	MSH1				NA	NA	NA	missed remating	yes
Dpse	MSH1	2015-05-11	Dper	MSH11	heterospecific	sympatric	HS	Y				NA	NA	3	0	2015-05-20	Dpse	MSH1				NA	NA	NA	missed remating	yes
Dpse	MSH1	2015-05-11	Dper	FH2	heterospecific	sympatric	HS	N				NA	NA	3	0	2015-05-20	Dpse	MSH1				NA	NA	NA	missed remating	yes
Dpse	S6	2015-05-18	Dper	MSH10	heterospecific	sympatric	HS	N				NA	NA	2	1	2015-05-27	Dpse	S6	12:11:00			NA	NA	0
Dpse	S6	2015-05-18	Dper	CR1	heterospecific	sympatric	HS	Y				NA	NA	3	0	2015-05-27	Dpse	S6				NA	NA	NA
Dpse	S6	2015-05-18	Dper	MSH10	heterospecific	sympatric	HS	N				NA	NA	3	0	2015-05-27	Dpse	S6				NA	NA	NA
Dpse	S6	2015-05-18	Dper	CR1	heterospecific	sympatric	HS	Y				NA	NA	3	0	2015-05-27	Dpse	S6				NA	NA	NA
Dpse	S6	2015-05-18	Dper	MSH10	heterospecific	sympatric	HS	N				NA	NA	3	0	2015-05-27	Dpse	S6				NA	NA	NA
Dpse	S6	2015-05-18	Dper	CR1	heterospecific	sympatric	HS	Y				NA	NA	3	0	2015-05-27	Dpse	S6				NA	NA	NA
Dpse	S6	2015-05-18	Dper	MSH10	heterospecific	sympatric	HS	N				NA	NA	3	0	2015-05-27	Dpse	S6				NA	NA	NA
Dpse	S6	2015-05-18	Dper	CR1	heterospecific	sympatric	HS	Y				NA	NA	3	0	2015-05-27	Dpse	S6				NA	NA	NA
Dpse	S6	2015-05-18	Dper	MSH10	heterospecific	sympatric	HS	N				NA	NA	3	0	2015-05-27	Dpse	S6				NA	NA	NA
Dpse	S6	2015-05-18	Dper	CR1	heterospecific	sympatric	HS	Y				NA	NA	3	0	2015-05-27	Dpse	S6				NA	NA	NA
Dpse	S6	2015-05-18	Dper	MSH10	heterospecific	sympatric	HS	N				NA	NA	3	0	2015-05-27	Dpse	S6				NA	NA	NA
Dpse	S6	2015-05-18	Dper	CR1	heterospecific	sympatric	HS	Y				NA	NA	3	0	2015-05-27	Dpse	S6				NA	NA	NA
Dpse	Z34	2015-05-18	Dper	MSH10	heterospecific	allopatric	HA	N				NA	NA	2	1	2015-05-27	Dpse	Z34	12:12:00			NA	NA	0
Dpse	Z34	2015-05-18	Dper	CR1	heterospecific	allopatric	HA	N				NA	NA	3	0	2015-05-27	Dpse	Z34				NA	NA	NA
Dpse	Z34	2015-05-18	Dper	MSH10	heterospecific	allopatric	HA	N				NA	NA	2	1	2015-05-27	Dpse	Z34	12:13:00			NA	NA	0
Dpse	Z34	2015-05-18	Dper	CR1	heterospecific	allopatric	HA	N				NA	NA	3	0	2015-05-27	Dpse	Z34				NA	NA	NA
Dpse	Z34	2015-05-18	Dper	MSH10	heterospecific	allopatric	HA	N				NA	NA	3	0	2015-05-27	Dpse	Z34				NA	NA	NA
Dpse	Z34	2015-05-18	Dper	CR1	heterospecific	allopatric	HA	N				NA	NA	3	0	2015-05-27	Dpse	Z34				NA	NA	NA
Dpse	Z34	2015-05-18	Dper	MSH10	heterospecific	allopatric	HA	N				NA	NA	3	0	2015-05-27	Dpse	Z34				NA	NA	NA
Dpse	Z34	2015-05-18	Dper	CR1	heterospecific	allopatric	HA	N				NA	NA	3	0	2015-05-27	Dpse	Z34				NA	NA	NA
Dpse	Z34	2015-05-18	Dper	MSH10	heterospecific	allopatric	HA	N				NA	NA	3	0	2015-05-27	Dpse	Z34				NA	NA	NA
Dpse	Z34	2015-05-18	Dper	CR1	heterospecific	allopatric	HA	N				NA	NA	3	0	2015-05-27	Dpse	Z34				NA	NA	NA
Dpse	Z34	2015-05-18	Dper	MSH10	heterospecific	allopatric	HA	N				NA	NA	3	0	2015-05-27	Dpse	Z34				NA	NA	NA
Dpse	MSH3	2015-05-18	Dper	MSH10	heterospecific	sympatric	HS	Y				NA	NA	2	1	2015-05-27	Dpse	MSH3	12:14:00			NA	NA	0
Dpse	MSH3	2015-05-18	Dper	CR1	heterospecific	sympatric	HS	N				NA	NA	3	0	2015-05-27	Dpse	MSH3				NA	NA	NA
Dpse	MSH3	2015-05-18	Dper	MSH10	heterospecific	sympatric	HS	Y				NA	NA	2	1	2015-05-27	Dpse	MSH3	12:15:00			NA	NA	0
Dpse	MSH3	2015-05-18	Dper	CR1	heterospecific	sympatric	HS	N				NA	NA	3	0	2015-05-27	Dpse	MSH3				NA	NA	NA
Dpse	MSH3	2015-05-18	Dper	MSH10	heterospecific	sympatric	HS	Y				NA	NA	3	0	2015-05-27	Dpse	MSH3				NA	NA	NA
Dpse	MSH3	2015-05-18	Dper	CR1	heterospecific	sympatric	HS	N				NA	NA	3	0	2015-05-27	Dpse	MSH3				NA	NA	NA
Dpse	MSH3	2015-05-18	Dper	MSH10	heterospecific	sympatric	HS	Y				NA	NA	3	0	2015-05-27	Dpse	MSH3				NA	NA	NA
Dpse	MSH3	2015-05-18	Dper	CR1	heterospecific	sympatric	HS	N				NA	NA	3	0	2015-05-27	Dpse	MSH3				NA	NA	NA
Dpse	MSH3	2015-05-18	Dper	MSH10	heterospecific	sympatric	HS	Y				NA	NA	3	0	2015-05-27	Dpse	MSH3				NA	NA	NA
Dpse	MSH3	2015-05-18	Dper	CR1	heterospecific	sympatric	HS	N				NA	NA	3	0	2015-05-27	Dpse	MSH3				NA	NA	NA
Dpse	MSH3	2015-05-18	Dper	MSH10	heterospecific	sympatric	HS	Y				NA	NA	3	0	2015-05-27	Dpse	MSH3				NA	NA	NA
Dpse	MSH3	2015-05-18	Dper	CR1	heterospecific	sympatric	HS	N				NA	NA	3	0	2015-05-27	Dpse	MSH3				NA	NA	NA

## Sheet: Explanation
female_species	iso_line	first_mating_date	first_male_species	first_male_population	species_cross	allopatry_sympatry	cross	co_occurring	first_copulation_time_added	first_copulation_start	first_copulation_end	first_copulation_latency	first_copulation_duration	copulation_bin	progeny_after_first	second_mating_date	second_male_species	second_male_population	second_copulation_time_added	second_copulation_start	second_copulation_end	second_copulation_latency	second_copulation_duration	mated_2nd	NOTES	remove_second
Female is always D. pseudo	Indicates population (letter) and line number	Date of first mating	Species of first male. Conspecific or hetero	Indicates population (letter) and line number	Recapitulates first_male_species for analysis	Indicates whether female is allopatric or sympatric with Dper	C/H = conspecific/heterospecific S/A = sympatric/allopatric	Indicates whether male co-occurs with female yes/no	Time male was added to vial	Time of first observed copulation	First minute where male stops copulation	Time between introduction of male and copulation start, in minutes	Time difference, in minutes, between copulation start and end	1 = copulated within 3 hour observation window; 2 = copulated after 3-hour window, but within 24 hours; 3 = did not copulate	Were progeny observed after first mating? 1 = yes, 0 = no.	Date of addition of second male.	Species of second male. Conspecific or hetero	Indicates population (letter) and line number	Time male was added to vial	Time of first observed copulation	First minute where male stops copulation	Time between introduction of male and copulation start, in minutes	Time difference, in minutes, between copulation start and end	Indicates whether second mating was successful.	Notes indicating potential complications that could lead to removal of second mating data	Indicates whether second mating data should be included in analysis. (See Notes)
